# Supplementary material for: Dual-Specificity Phosphatase 1 and Tristetraprolin Cooperate To Regulate Macrophage Responses to Lipopolysaccharide
Source: J Immunol. 2015 May 27;195(1):277–88. doi: 10.4049/jimmunol.1402830 (PMC4472943; doi:10.4049/jimmunol.1402830)
Supplement: Data Supplement [file JI_1402830.zip]

Archive with 2 entries (2 files):
- JI_1402830_Supplemental_Table_1.xlsx
- manifest.xml
