# Supplementary material for: Dual-Specificity Phosphatase 1 and Tristetraprolin Cooperate To Regulate Macrophage Responses to Lipopolysaccharide
Source: J Immunol. 2015 May 27;195(1):277–88. doi: 10.4049/jimmunol.1402830 (PMC4472943; doi:10.4049/jimmunol.1402830)
Supplement: Data Supplement [file JI_1402830.zip › JI_1402830_Supplemental_Table_1.xlsx]

## Sheet: Induced > 3x by LPS @ 1h (445)
												Raw Agilent microarray data for BMMs derived from 3 separate mice per condition expressed as inverse log base 2
			Dusp1-/- * LPS vs. Wild type * LPS			Wild type * LPS up vs Wild type * Unstim			Dusp1-/- * LPS up vs Dusp1-/- * Unstim			unstim - wild type			unstim - Dusp1-/-			1 hr LPS - wild type			1 hr LPS - Dusp1-/-
Probe ID	GeneName	Agilent Sureprint G3 GE 8x60k probe annotation	p-value	Ratio		p-value	Ratio		p-value	Ratio		Replicate 1	Replicate 2	Replicate 3	Replicate 1	Replicate 2	Replicate 3	Replicate 1	Replicate 2	Replicate 3	Replicate 1	Replicate 2	Replicate 3
A_30_P01021500	chr12:115365529-115379374_R	0	1.09516e-06	5.47854		1.75253e-05	3.86366		7.7346e-10	17.7582		7.16273	6.79494	7.02486	6.58827	6.85155	12.401	19.9474	44.747	20.4649	143.347	181.304	109.545
A_52_P15388	Ltf	ref|NM_008522|ens|ENSMUST00000035077|gb|CT010339|gb|FJ538998	0.000187634	3.78441		5.13407e-05	4.5258		3.34182e-05	4.81002		41.773	81.3257	63.231	159.605	288.542	200.434	279.765	223.472	302.984	853.235	1218.34	985.355
A_55_P1981366	Lamc2	ref|NM_008485|ens|ENSMUST00000027753|ens|ENSMUST00000043090|tc|TC1625822	4.37737e-07	3.67832		8.7187e-10	7.6522		3.43273e-10	8.74124		68.8111	38.0979	74.837	181.387	195.925	175.786	451.606	405.02	457.583	1523.32	1722.51	1601.05
A_55_P2032167	Ifi202b	ref|NM_008327|ref|NM_011940|ens|ENSMUST00000000266|ref|XM_001473873	0.000736256	3.6353		1.17002e-05	6.93935		1.13697e-07	16.3918		6.96489	10.1215	9.3189	9.13915	24.9957	10.2329	65.891	56.5839	56.6314	192.954	246.243	199.851
A_51_P120830	Mmp10	ref|NM_019471|ens|ENSMUST00000034488|gb|BC130027|gb|AK020292	7.57174e-07	3.623		1.29213e-07	4.35894		1.65055e-08	5.52663		172.597	140.433	120.965	599.356	294.487	376.039	662.993	580.342	617.031	2492.02	2005.02	2379.43
A_55_P2039699	Camp	ref|NM_009921|ens|ENSMUST00000043185|ens|ENSMUST00000112022|gb|AK158005	1.78412e-05	3.10985		3.72028e-06	3.65517		1.29297e-06	4.10152		65.8554	62.2391	68.6453	161.331	216.677	164.185	198.373	212.2	312.799	724.584	718.204	741.375
A_51_P151182	Ifi202b	ref|NM_011940|ref|NM_008327|ens|ENSMUST00000000266|ref|XM_001473873	6.81624e-06	2.95673		7.23228e-09	6.18804		2.145e-10	10.1811		7.55326	13.1296	10.1539	21.1879	12.2486	21.8547	72.5654	60.089	52.7138	162.556	186.562	185.061
A_66_P105032	Gm13889	ref|NM_001145034|gb|AK143447|ens|ENSMUST00000148314|riken|E530011N06	3.92315e-05	2.87173		4.53796e-13	51.8384		3.36608e-15	222.755		55.4986	88.6624	111.308	53.9601	72.5096	42.3098	3717.97	4475.71	4959.92	10960.3	13208.7	14632.6
A_55_P2144556	Flrt3	ref|NM_001172160|ref|NM_178382|ens|ENSMUST00000110057|ens|ENSMUST00000056760	7.967e-08	2.87124		3.36804e-16	44.2825		5.67388e-16	39.1475		229.855	157.513	199.081	704.346	629.962	546.145	9022.43	9303.13	8781.79	24510.3	29834.6	24916.3
A_51_P108226	1100001G20Rik	ref|NM_183249|ens|ENSMUST00000070832|gb|AK003352|gb|AK003164	5.36243e-05	2.85737		5.11913e-07	4.71691		3.68596e-07	4.90693		16.7924	12.3613	13.2272	28.3398	50.4622	39.5334	70.4164	57.2137	71.1923	170.421	218.383	170.046
A_55_P2145389	Flrt3	ref|NM_001172160|ref|NM_178382|ens|ENSMUST00000110057|gb|AK017456	1.08034e-08	2.82473		1.21815e-17	53.8527		4.43658e-17	39.4091		54.027	47.6591	37.7884	185.544	183.141	156.967	2391.67	2457.54	2620.45	7610.1	7213.08	6816.9
A_51_P455647	Car2	ref|NM_009801|ens|ENSMUST00000029078|gb|AK002333|gb|K00811	0.0143576	2.77302		0.0037214	3.5255		0.000377568	5.28432		51.3642	46.8459	22.5301	78.4711	71.9748	59.9996	187.948	100.07	123.008	494.779	253.691	376.407
A_51_P131561	1600029D21Rik	ref|NM_029639|ens|ENSMUST00000114474|gb|AK005558|gb|BC017624	0.00225418	2.74384		1.64728e-05	5.39717		1.13736e-07	12.2723		21.3864	33.2808	41.29	67.3969	22.9387	33.3062	246.73	122.362	146.714	423.289	520.849	402.122
A_55_P2110925	Flrt3	ref|NM_001172160|ref|NM_178382|ens|ENSMUST00000110057|gb|AK031464	9.65729e-06	2.69847		8.08264e-14	39.1593		1.55464e-13	33.67		101.954	51.2358	61.0111	205.823	239.125	190.949	2766.99	2656.85	2689.83	7252.69	8462.1	6761.84
A_52_P429450	Ngp	ref|NM_008694|ens|ENSMUST00000035061|gb|BC119403|gb|BC119405	0.000115509	2.65752		2.73085e-06	3.90325		1.72851e-06	4.10785		43.2731	53.5988	32.1802	80.8093	122.568	118.218	139.474	157.666	195.342	404.63	503.096	383.008
A_51_P286488	Ier3	ref|NM_133662|ens|ENSMUST00000003635|gb|AK203877|gb|AK170477	1.00424e-06	2.64221		8.9075e-13	12.8801		1.61122e-14	27.337		348.069	358.953	394.677	441.494	563.925	382.39	4963.01	4725	5141.95	15743.8	12843.9	11875.5
A_30_P01020131	chr17:56687541-56694631_R	0	0.00257443	2.55913		2.66952e-06	6.43403		3.58744e-08	13.2555		7.49246	7.58585	7.44964	13.6365	7.6518	7.54144	82.896	32.0164	38.7553	99.823	161.415	102.73
A_55_P1998471	S100a9	ref|NM_009114|ens|ENSMUST00000117167|ens|ENSMUST00000069960|gb|AK143826	0.000160101	2.54716		8.89852e-07	4.35528		4.22863e-06	3.66336		853.815	1402.51	1301.09	3213.43	4178.59	3549.5	4448.8	4999.61	6584.23	13198.6	16384	12061.3
A_55_P2119257	Serpine1	ref|NM_008871|ens|ENSMUST00000077523|ens|ENSMUST00000041388|gb|M33960	0.0132529	2.4562		5.09484e-07	13.4432		1.22399e-05	7.44452		1204.9	746.185	2358.08	8450.96	5681.67	4321.45	17438.6	16197.7	22384.3	47842.3	47023.7	40082.9
A_55_P2126662	Cav1	ref|NM_007616|ens|ENSMUST00000115456|ens|ENSMUST00000007799|gb|AK003489	6.9024e-05	2.44315		2.94062e-08	5.31669		6.37297e-08	4.85364		152.531	112.188	117.824	333.291	359.483	310.702	639.034	637.76	720.348	1491.97	1774.63	1649.6
A_55_P2177073	A_55_P2177073	0	0.120921	2.32874		0.0155192	4.04471		0.00372671	5.75558		97.1478	297.796	464.254	817.123	134.131	534.135	777.425	956.957	1194.76	2562.08	2037.66	2241.58
A_51_P318381	Pgf	ref|NM_008827|ens|ENSMUST00000004913|gb|AK088943|gb|AK042891	4.77229e-06	2.30997		3.2037e-10	5.43638		2.51234e-11	7.44046		61.9306	76.2883	81.3974	140.71	136.849	94.1129	462.529	317.288	402.476	1003.55	880.751	817.123
A_51_P144180	Ifnb1	ref|NM_010510|ens|ENSMUST00000055671|gb|K00020|tc|TC1595278	1.39229e-05	2.2243		3.54576e-18	318.271		4.66419e-19	697.471		6.81527	6.87033	6.82888	6.80446	7.5347	6.53705	2159.08	1745.35	2478.76	5127.71	4844.73	4450.65
A_52_P530291	Pim1	ref|NM_008842|ens|ENSMUST00000024811|gb|AK154669|gb|BC053019	5.96723e-06	2.15575		8.48897e-13	10.3946		2.22508e-14	19.2895		348.714	308.413	351.052	305.505	471.767	411.406	4145.13	3727.78	3082.96	8205.07	8571.31	7095.56
A_51_P254646	Jdp2	ref|NM_030887|ens|ENSMUST00000050687|gb|BC019780|gb|AB034697	1.11308e-06	2.14781		1.64585e-13	9.59		1.2188e-14	14.4572		773.153	632.723	758.245	1151.58	1092.26	864.972	7145.4	6436.23	8398.41	16165.2	15608	16110.3
A_51_P263246	Dusp8	ref|NM_008748|gb|X95518|gb|BC052705|tc|TC1582234	1.67646e-05	2.05876		5.66021e-11	6.20663		5.21491e-12	8.46985		117.146	92.5929	123.579	141.335	188.114	169.929	563.324	738.641	742.682	1423.28	1329.62	1444.15
A_55_P2018176	AI504432	ref|NR_033498|gb|AK039146|gb|AK046860|tc|TC1589856	0.00105103	2.04329		1.76784e-06	3.69765		2.38521e-08	6.10143		99.1527	64.1719	78.5528	113.88	115.277	71.694	179.715	307.971	440.192	559.929	597.241	609.516
A_51_P254855	Ptgs2	ref|NM_011198|ens|ENSMUST00000035065|gb|AK149820|gb|M64291	0.0120256	2.03673		4.83817e-13	190.73		1.63249e-12	128.089		69.6055	59.9779	73.2141	287.291	189.535	149.409	13203.2	13188.6	14378.2	26665.7	27968.2	28280.1
A_51_P195958	Phlda1	ref|NM_009344|ens|ENSMUST00000020424|gb|AK148063|gb|AK158890	2.75912e-06	2.02715		6.37375e-14	10.8948		6.29669e-16	24.675		1493.31	1266.65	1256.42	1425.65	1127.49	1058.28	15255.1	15569.1	15970.3	35236.9	29603.9	29996.4
A_51_P226269	1190002H23Rik	ref|NM_025427|ens|ENSMUST00000022595|gb|AK004451|gb|AK004705	0.000861981	2.00755		7.14767e-06	3.03738		4.67643e-08	5.16249		1671	1335.9	1426.63	2030.33	1520.78	1713.11	5306.7	4020.89	4681.32	9930.15	9425.8	9034.32
A_51_P279606	Socs1	ref|NM_009896|gb|AF180302|gb|AB000677|gb|AF120490	4.82501e-06	2.00575		5.17654e-12	6.37725		4.45869e-14	12.4278		191.262	193.236	216.186	238.043	222.838	163.843	1165.31	1116.45	1610.28	2636.48	2878.1	2350.74
A_55_P1997509	Zbtb32	ref|NM_021397|ens|ENSMUST00000108151|ens|ENSMUST00000108150|ens|ENSMUST00000006473	0.00170481	2.0003		1.87145e-05	3.01859		4.00233e-05	2.80588		225.136	151.237	156.263	313.389	453.642	365.523	648.346	456.329	489.21	936.464	1216.31	1019.08
A_51_P184484	Mmp13	ref|NM_008607|ens|ENSMUST00000015394|gb|AK150728|gb|AK151626	0.000900361	1.96129		8.70169e-09	6.03949		7.13298e-10	8.48534		1894.1	1919.21	1513	3887.16	1756.27	2282.82	11582.8	11516.4	10814.7	24151.1	20735.3	22229.7
A_66_P134488	Lif	ref|NM_008501|ref|NM_001039537|ens|ENSMUST00000109951|ens|ENSMUST00000109953	0.0226221	1.92849		3.07213e-08	13.231		3.6559e-09	20.1285		7.48198	7.58548	9.66835	8.79358	17.0606	7.27068	121.914	68.6082	139.044	220.023	216.285	167.971
A_30_P01020139	chr1:152001112-152012796_R	0	0.0113685	1.9166		2.95242e-07	6.75458		5.9357e-08	8.60225		11.7469	18.3039	9.895	15.9787	21.9983	20.65	80.7108	92.8455	85.8353	133.332	196.691	165.786
A_30_P01029057	chr10:96082444-96096696_R	0	0.0507799	1.91115		9.75399e-05	4.84721		0.000479149	3.81646		14.9652	35.236	10.2965	39.9516	34.9057	55.0897	98.946	79.6703	77.267	159.039	158.421	162.064
A_52_P100926	Il1a	ref|NM_010554|ens|ENSMUST00000028882|gb|AK156449|gb|X01450	0.0881987	1.87989		1.13152e-11	371.416		1.21128e-12	941.23		6.03235	9.76195	9.46407	6.03068	6.69359	5.78104	3219.45	2868.14	3085.31	5472.18	6310.33	5684.04
A_52_P80944	Zfp36	ref|NM_011756|ens|ENSMUST00000051241|gb|X14678|gb|AK154825	0.000163907	1.87711		5.51315e-11	7.20409		1.41105e-12	12.331		405.557	457.336	512.085	631.01	439.074	451.337	3454.83	3267.11	3496.51	6980.43	5766.98	6729.11
A_55_P2109564	AI504432	ref|NR_033498|ens|ENSMUST00000070085|gb|AK039146|gb|AK046860	0.00448813	1.8733		4.17542e-06	3.64897		1.18141e-06	4.19185		103.312	67.774	64.212	173.702	105.386	104.266	178.85	311.108	377.96	491.671	589.828	468.628
A_51_P430766	Il10	ref|NM_010548|ens|ENSMUST00000016673|gb|BC120612|gb|BC137844	0.000517515	1.84096		1.42649e-12	15.594		5.98892e-14	29.0948		177.765	154.953	127.743	199.433	127.582	133.002	2551.45	1893.58	2890.09	5316.27	4463.93	3865.66
A_51_P217463	Cxcl2	ref|NM_009140|ens|ENSMUST00000075433|gb|BC119511|gb|BC119512	1.7558e-05	1.83238		1.29861e-20	565.754		7.05595e-21	724.433		97.5791	66.8734	66.2988	114.435	110.114	99.2173	46421.3	41845.9	46276.8	83269.5	76162.9	85048.6
A_30_P01023949	chr10:24269165-24276690_F	0	0.0746471	1.82426		8.63621e-07	11.4367		2.84287e-08	23.2143		56.4441	105.619	100.602	105.676	35.7331	115.535	740.487	1089.46	1072.9	2437.69	1245.58	1772.05
A_51_P363187	Cxcl1	ref|NM_008176|ens|ENSMUST00000031327|gb|AK140312|gb|J04596	0.00569522	1.82217		3.03884e-17	1457.58		1.94743e-17	1793.64		58.3233	40.2853	73.9322	66.4174	89.1863	94.2179	80388.4	69735.2	107033	152030	126625	183918
A_55_P2159555	Adamts4	ens|ENSMUST00000006570|ens|ENSMUST00000111315|gb|AK028364|gb|AK157287	0.136052	1.81232		1.2048e-05	10.5883		9.37386e-05	7.07808		90.2315	43.6633	190.814	216.024	315.306	212.029	1021.72	732.315	1158.87	1488.97	1859.76	1885.07
A_30_P01023003	chr3:126989696-127112471_R	0	0.0607249	1.78494		1.48922e-07	12.6514		1.19387e-08	21.062		7.44912	7.27204	18.5512	10.2533	15.8583	7.40582	116.608	111.06	143.49	261.223	205.823	188.564
A_30_P01032754	chr10:66383049-66386347_F	0	0.0993667	1.76225		0.00198842	3.30264		4.60557e-07	13.8489		45.6369	47.1149	12.2575	15.0741	7.69675	17.593	129.953	75.7535	95.4855	147.533	174.84	191.998
A_55_P2063216	Dusp14	ref|NM_019819|ens|ENSMUST00000108101|ens|ENSMUST00000018792|ens|ENSMUST00000100705	0.0001148	1.7523		2.05122e-08	3.09835		3.70905e-09	3.58141		115.824	101.236	91.2075	164.102	161.955	137.663	311.477	327.2	300.821	536.119	590.503	516.341
A_51_P171075	Csf2	ref|NM_009969|ens|ENSMUST00000019060|gb|X02333|gb|X03221	1.56192e-05	1.73241		2.22969e-21	576.759		4.64657e-22	1112.14		8.41207	7.95764	7.26806	7.02082	7.0367	7.21916	5185.26	4203.28	4197.46	7236.62	8781.79	7705.64
A_55_P1975874	Bcl2l15	ref|NM_001142959|ens|ENSMUST00000106820|ens|ENSMUST00000062945|gb|BC027668	0.173715	1.72188		0.00120261	4.47684		0.00776555	3.19337		22.8679	19.9741	7.20441	46.5449	40.4529	23.6368	97.3123	57.4299	50.7044	99.8638	126.946	110.902
A_30_P01018532	chr10:69669025-69686275_R	0	0.285471	1.71316		6.15812e-05	13.7341		6.78693e-06	24.2123		139.597	195.483	238.843	260.143	97.8663	234.854	1190.87	3451.72	4417.15	6705.83	2458.05	5701.79
A_66_P117578	Mtmr7	ref|NM_001040699|ens|ENSMUST00000048890|gb|AK028160|gb|BC032254	0.178713	1.70526		5.56464e-05	7.84854		4.5321e-06	13.0338		51.8381	21.7082	17.2372	20.7017	40.6457	24.9867	252.628	195.522	179.605	318.368	438.612	307.888
A_55_P2103206	ENSMUST00000051217	ens|ENSMUST00000051217|ens|ENSMUST00000039926|gb|AK017419|gb|BF462437	0.0555035	1.70422		5.43834e-05	4.07382		6.78035e-06	5.41327		31.9028	30.1263	120.26	53.9159	76.7396	58.7037	235.26	194.406	164.185	302.422	385.458	310.606
A_55_P2317341	D13Ertd787e	gb|BG079138|tc|TC1632043|tc|TC1631255	0.0535979	1.68143		7.36023e-06	5.05526		2.13207e-05	4.38375		29.4734	30.175	18.0885	40.4826	83.5443	34.1847	147.074	134.788	101.631	273.286	218.682	154.193
A_55_P1994289	ENSMUST00000099574	ens|ENSMUST00000099574|ref|XM_003085113|ref|XM_003086002|gb|AK166404	0.0314165	1.67773		2.7306e-10	20.5279		1.74686e-10	22.5115		9.93493	7.99601	8.02255	7.71876	15.8638	18.2242	180.509	141.817	194.642	290.042	308.466	253.887
A_52_P649817	Il23a	ref|NM_031252|ens|ENSMUST00000026449|gb|AK043894|gb|AF301619	0.0797709	1.6434		4.75264e-09	20.2163		3.84052e-10	35.6451		9.54437	7.26282	17.0465	18.6342	7.23298	7.28602	193.88	162.925	282.172	263.727	355.164	413.066
A_55_P2063237	Dusp5	ref|NM_001085390|ens|ENSMUST00000038287|gb|BQ958737|tc|TC1755372	0.00114487	1.62253		6.24007e-14	18.5753		3.66898e-13	13.5581		89.0288	65.7446	54.5853	198.689	132.7	129.17	1480.33	1162.25	1149.91	2011.14	1929.48	2214.09
A_55_P2016105	Errfi1	ref|NM_133753|ens|ENSMUST00000073600|ens|ENSMUST00000030811|gb|AK167359	0.029319	1.60711		6.40434e-13	58.5315		1.90205e-13	81.5669		1076.77	797.682	1404.95	1269.46	1334.89	1097.95	71299.3	56788.1	70816.6	100407	113050	102773
A_55_P2106926	Kcna3	ref|NM_008418|ens|ENSMUST00000052718|gb|BC132349|gb|BC137667	0.0706533	1.60627		6.71434e-06	4.96433		2.34065e-06	5.74077		10.6026	28.4434	39.2016	34.6312	26.0554	35.1175	126.038	95.0102	117.934	184.84	205.082	149.269
A_55_P2209273	ENSMUST00000129924	ens|ENSMUST00000129924|gb|AK006879|tc|TC1695877|riken|1700064E03	0.120819	1.60253		4.17434e-09	26.7977		9.67562e-10	37.9929		11.7615	8.58584	8.28436	7.75792	17.4377	9.00003	261.52	303.756	183.937	497.244	372.026	320.311
A_55_P2116111	D8Ertd82e	ref|NM_172911|gb|BC089024|ens|ENSMUST00000110492|tc|TC1626839	0.00110545	1.56959		1.80772e-10	4.9979		1.88252e-11	6.49106		5036.13	4125.63	4453.73	6608.93	4621.67	5398.71	26428.4	20236.9	23941.1	36097.2	33151.8	40420.5
A_51_P385099	Tnf	ref|NM_013693|ens|ENSMUST00000025263|gb|BC117057|gb|BC137720	1.05611e-05	1.56238		1.2443e-21	176.986		1.8935e-22	338.374		1317.6	1116.76	1016.2	1048.49	848.423	909.954	218913	199551	221600	359941	332824	359941
A_55_P1993503	Adora2b	ref|NM_007413|ens|ENSMUST00000018644|gb|AK080759|gb|AK047002	0.00204921	1.55093		9.22656e-13	10.9596		6.16903e-13	11.6753		325.858	250.291	246.18	481.556	341.211	377.96	3030.42	2616.28	3688.71	4926	4832.99	4716.5
A_52_P482897	Areg	ref|NM_009704|ens|ENSMUST00000031325|gb|CT010320|gb|D12648	0.00950445	1.54932		4.36784e-14	37.6145		7.27625e-15	58.4194		7.48571	7.69947	7.33664	7.60322	7.00512	7.85026	199.186	268.634	359.842	341.109	462.6	448.203
A_52_P232813	Cxcl3	ref|NM_203320|ens|ENSMUST00000031326|gb|AK144158|gb|AK150314	0.13726	1.54568		1.78777e-12	209.626		5.12385e-12	147.006		8.8456	16.6695	7.38988	23.5756	17.8892	26.6416	2137.64	1765.06	2495.65	3454.11	3197.21	3286.42
A_51_P179461	Eid3	ref|NM_025499|gb|AK006438|gb|AK132745|gb|AK161275	0.0890381	1.54431		5.41457e-08	9.829		2.0782e-09	17.7859		42.2076	34.9669	28.5067	30.0624	30.4513	28.6809	409.148	312.874	292.714	537.38	564.641	450.355
A_52_P634090	Jag1	ref|NM_013822|ens|ENSMUST00000028735|gb|AK137092|gb|AK078018	0.00184324	1.53361		6.83073e-10	4.41858		7.93176e-11	5.57208		1414.23	1480.74	1462.58	2364.96	1373.46	1726.46	7201.09	6374.52	6592.45	11657.7	9421.23	10272.5
A_51_P488739	Niacr1	ref|NM_030701|gb|AK169956|gb|AK150795|gb|AJ300198	0.0807558	1.53153		1.65007e-07	7.42942		6.65887e-11	31.8681		115.406	88.9899	57.0842	16.443	44.612	37.2353	682.337	559.929	602.526	816.699	1016.45	995.978
A_55_P1955778	Adamts4	ref|NM_172845|ens|ENSMUST00000006570|ens|ENSMUST00000111315|gb|AK076295	0.344423	1.53016		3.99416e-05	11.5261		0.000306474	7.39539		23.5589	14.7922	56.9116	63.737	86.5793	48.0112	361.575	227.408	347.382	375.128	532.261	505.715
A_52_P518808	ENSMUST00000134929	ens|ENSMUST00000134929|gb|AK007961|gb|BC027020|gb|BC106170	2.38027e-05	1.52853		1.13863e-12	4.17854		3.48928e-14	5.98976		1581.09	1379.09	1432.98	1716.08	1547.9	1430.1	6024.39	5766.98	7486.63	9726.47	9741.31	10113.5
A_51_P212782	Il1b	ref|NM_008361|ens|ENSMUST00000028881|gb|BC013644|gb|BC011437	0.0045119	1.52524		8.84896e-20	1278.23		4.45027e-20	1752.34		92.4153	86.6249	84.2778	77.4697	137.29	87.0131	101007	113050	137474	157054	186964	188043
A_55_P2072005	ENSMUST00000131108	ens|ENSMUST00000131108|gb|AK152524|tc|TC1623504|riken|I830078D18	0.114701	1.51694		1.44542e-07	9.13609		2.72246e-08	12.1738		46.8011	24.2288	46.6466	28.0907	67.2163	41.3126	342.581	223.906	496.651	434.292	683.847	442.125
A_51_P308796	Fosl1	ref|NM_010235|ens|ENSMUST00000025850|gb|AK145035|gb|AK144785	0.0146344	1.51338		1.58641e-08	4.82963		1.40681e-09	6.45696		283.316	203.102	221.708	354.507	210.36	247.908	1226.47	1089.08	1093.09	2061.53	1624.07	1521.21
A_30_P01027263	chr10:96082444-96096696_R	0	0.139815	1.50429		8.9658e-05	3.91017		1.79946e-05	4.85914		26.1127	30.372	17.6368	21.7552	30.5561	37.2586	108.681	96.0151	78.5827	125.987	158.285	135.906
A_30_P01019478	chr16:4867322-4874772_F	0	0.199976	1.50019		3.79507e-06	8.02926		4.32354e-07	11.8704		112.105	200.261	185.236	223.193	122.919	158.421	782.025	1573.65	1750.2	2519.29	1358.69	2174.25
A_55_P2009767	ENSMUST00000068453	ens|ENSMUST00000068453|ens|ENSMUST00000141596|gb|AK078977|tc|TC1589278	0.186989	1.4842		0.000275296	3.77186		1.60672e-05	5.69844		46.793	33.4868	38.9389	27.7928	63.6845	32.7922	130.995	135.803	178.681	197.05	236.016	216.501
A_52_P108346	Myc	ref|NM_010849|ref|NM_001177352|ref|NM_001177353|ref|NM_001177354	0.00573098	1.4738		3.29009e-11	6.89302		1.14803e-11	7.92019		873.909	810.209	702.313	1324.75	774.73	1032.41	5793.02	5300.09	6133.52	8160.83	8753.23	8623.15
A_51_P343833	Traf1	ref|NM_009421|ens|ENSMUST00000113064|ens|ENSMUST00000028234|gb|AK169515	0.00101662	1.47188		2.84484e-15	16.4815		2.9477e-15	16.3776		1551.02	1231.24	1749.22	1860.15	2854.06	2111.72	27775	25113.9	26410.1	35344.5	43487.1	37215.1
A_51_P367060	Ifrd1	ref|NM_013562|ens|ENSMUST00000001672|gb|AK183550|gb|AK168682	0.00564758	1.46578		8.77142e-12	7.94211		2.94775e-12	9.25745		5595.3	5348.8	5235.46	9167.42	5380.41	6438.46	49915.5	39244.4	42832	79866.3	53446.2	60477
A_55_P2109613	Ahr	ref|NM_013464|ens|ENSMUST00000110811|ens|ENSMUST00000116436|gb|D38417	0.000241059	1.45267		1.85096e-11	3.7036		7.407e-13	5.03135		330.432	324.029	297.699	302.041	376.206	344.089	1387.91	1163.94	1027.7	1682.74	1747.53	1740.64
A_55_P1994290	ENSMUST00000099574	ens|ENSMUST00000099574|ref|XM_003085113|ref|XM_003086002|gb|AK082307	0.215909	1.45255		9.6363e-09	22.6876		4.58124e-09	26.8171		6.29436	11.3549	6.27928	7.25925	6.21261	18.6779	173.204	139.309	199.757	224.643	281.689	226.444
A_51_P102421	Clcf1	ref|NM_019952|ens|ENSMUST00000132305|ens|ENSMUST00000138090|ens|ENSMUST00000046506	0.135185	1.45144		5.88792e-09	14.0288		2.50688e-09	16.4917		36.794	45.6274	24.7466	26.7371	49.7981	58.3981	619.878	413.066	420.593	709.84	665.738	684.924
A_55_P1974189	Ptges	ref|NM_022415|ens|ENSMUST00000113591|ens|ENSMUST00000126588|ens|ENSMUST00000056046	0.0208045	1.44015		6.30511e-08	3.81688		1.0736e-09	5.96025		110.823	87.1712	76.7083	61.0615	95.5742	99.8451	416.364	330.751	287.508	488.586	477.256	502.681
A_30_P01031421	chr2:180161459-180189542_R	0	0.0667635	1.43834		5.72744e-07	4.36935		2.43692e-07	4.82537		26.4802	48.7655	43.4086	46.2323	61.5275	43.2578	172.759	169.436	154.234	189.908	284.02	241.612
A_55_P1997756	Il6	ref|NM_031168|ens|ENSMUST00000026845|gb|J03783|gb|X06203	0.0794921	1.43788		3.42415e-14	122.292		7.95957e-15	195.604		10.574	8.29654	7.95714	7.74095	7.91725	8.49639	918.522	942.115	1324.47	960.778	2256.39	1587.68
A_52_P368057	Slc7a11	ref|NM_011990|ens|ENSMUST00000029297|gb|AK036786|gb|AK051605	0.312692	1.42997		1.68543e-07	20.169		1.22522e-05	8.4497		6.49415	9.79591	15.4565	43.621	32.0962	27.1141	261.375	194.781	146.535	232.291	347.56	263.358
A_55_P2424988	C78228	gb|C78228	0.260038	1.42681		0.000704751	3.57131		3.12415e-05	5.71436		54.8633	107.991	103.401	124.466	39.0099	89.5859	218.512	337.871	365.063	649.718	271.992	435.543
A_52_P638459	Ccl5	ref|NM_013653|ens|ENSMUST00000035938|gb|BC033508|gb|AK003101	0.052667	1.4248		3.16128e-10	10.0436		3.12445e-11	14.775		3217.89	3369.69	3061.24	3400.19	3435.25	2574.36	33803.9	29737.6	37760.8	39911	57151.4	46695.6
A_51_P114462	Ccl17	ref|NM_011332|ens|ENSMUST00000034232|gb|AJ242587|gb|AF125570	0.219855	1.42388		1.60739e-05	5.37262		7.41242e-08	13.1331		39.5096	25.657	32.9115	7.76056	33.9502	25.8668	164.403	155.046	194.536	253.378	241.976	226.496
A_52_P417825	Osgin2	ref|NM_145950|ens|ENSMUST00000134048|ens|ENSMUST00000037198|gb|BC010311	2.75013e-05	1.42193		2.05875e-13	3.828		9.19317e-15	5.14653		906.498	887.615	846.326	1082.31	809.423	922.701	3684.88	3448.13	3350.82	4934.88	4876.4	5183.46
A_55_P2030080	Kdm6b	ref|NM_001017426|ens|ENSMUST00000094077|tc|TC1578227	0.000491111	1.42171		3.50355e-17	22.2229		4.93998e-18	33.4128		323.195	280.161	327.35	305.99	298.188	274.501	7614.85	6721.19	7492.86	10429.6	10541.6	10283.9
A_55_P1975475	Mdm2	ref|NM_010786|ens|ENSMUST00000155285|ens|ENSMUST00000020408|gb|AK004719	1.48125e-05	1.40956		9.23955e-14	3.68675		7.52872e-15	4.62659		24319.1	24246.7	26776.9	27201.5	28830.3	28463	92041.7	79182.8	102773	131728	117973	131518
A_51_P463452	Acsl1	ref|NM_007981|ens|ENSMUST00000110372|ens|ENSMUST00000034046|gb|U15977	8.62052e-05	1.40684		9.36351e-12	3.0943		2.86001e-12	3.38962		707.624	659.725	640.502	819.466	847.577	918.159	2008.08	2153.25	2164.02	3117.12	2959.01	2944.89
A_51_P290576	Plk2	ref|NM_152804|ens|ENSMUST00000022212|gb|AK133962|gb|M96163	0.0659196	1.4049		7.87561e-06	3.04241		2.86712e-07	4.25914		1804.52	1919.75	1442.64	2466.59	1186.34	1748.86	5601.51	6403.3	4403.7	9112.3	5955.06	8209.05
A_55_P2169888	D8Ertd82e	ref|NM_172911|ens|ENSMUST00000060045|gb|AK036672|gb|BC089024	0.00400701	1.40069		7.7249e-11	4.50196		1.14453e-11	5.51373		920.683	789.984	749.248	1179.53	754.789	921.129	3840.82	3617.06	4041.29	5768.58	4840.03	5593.36
A_55_P2086433	Oasl1	ref|NM_145209|ens|ENSMUST00000112143|ens|ENSMUST00000031540|gb|AK150863	0.163204	1.39404		7.24861e-05	3.33203		5.94911e-05	3.40863		2786.23	2321.43	3450.29	7100.97	2047.57	3962.51	8522.73	8331.15	12893.9	18185.5	11558.8	12068.8
A_51_P113058	Olfr1131	ref|NM_146658|ens|ENSMUST00000090712|tc|TC1600278|nap|NAP099540-001	0.519437	1.39259		0.00674891	4.77355		0.00219836	6.23795		26.666	31.9083	46.4195	49.5166	14.09	68.006	108.828	163.639	232.059	299.4	158.817	228.571
A_55_P2044582	Iglon5	ref|NM_001164518|ens|ENSMUST00000107974|gb|AK039193|tc|TC1613997	0.0304523	1.39104		1.77643e-09	5.39421		6.38423e-11	8.25274		183.1	108.749	142.909	108.32	149.153	133.212	846.367	732.665	702.313	957.441	1295.15	953.382
A_55_P2109827	Tank	ref|NM_001164071|ref|NM_001164072|ref|NM_011529|ens|ENSMUST00000112501	0.00525479	1.38844		2.60626e-10	4.07308		2.86982e-10	4.0362		191.998	213.704	184.438	254.389	279.677	287.588	946.409	728.28	737.204	1079.02	1100.31	1151.34
A_55_P1995055	Prr7	ref|NM_001030296|ens|ENSMUST00000046533|gb|AK133129|tc|TC1765639	0.110983	1.38616		3.70038e-06	3.78727		8.3983e-07	4.4788		67.6252	29.1087	69.1971	61.8731	69.5289	50.7438	173.461	172.182	237.867	274.501	237.867	281.689
A_51_P484880	Bcl2l11	ref|NM_207680|ref|NM_207681|ref|NM_009754|ens|ENSMUST00000103211	0.000347338	1.38362		2.08752e-14	6.27734		1.12655e-14	6.75834		496.762	410.313	447.75	633.574	586.582	518.78	3141.85	2649.31	2974.64	4132.5	4234.57	3840.03
A_55_P1998843	Ifi203	ref|NM_001045481|ref|NM_008328|ens|ENSMUST00000111210|ens|ENSMUST00000128430	0.123682	1.37989		2.81763e-07	5.30837		5.78589e-07	4.85494		26.5055	40.1503	66.4487	53.9387	71.6344	62.2521	228.199	200.759	219.672	307.248	297.963	281.547
A_52_P209484	Tmem88	ref|NM_025915|ens|ENSMUST00000050140|gb|AK010789|gb|AK011240	0.146386	1.37941		4.73583e-10	16.3742		7.57616e-10	14.9959		11.3667	18.0565	23.1287	24.7987	27.3182	23.9802	344.18	271.623	208.378	368.201	421.281	325.377
A_30_P01029335	chr17:64063362-64066067_R	0	0.0155849	1.37711		3.42507e-17	94.2158		1.63331e-17	117.104		6.19507	6.15343	6.00394	6.31862	7.96868	6.28107	550.52	644.403	477.965	860.797	703.136	722.528
A_51_P115005	Edn1	ref|NM_010104|ens|ENSMUST00000021796|gb|AK040778|gb|AK153437	0.204216	1.3758		1.02215e-07	8.938		2.60207e-06	5.51018		23.3696	15.5635	25.2139	47.2722	53.6472	39.5636	219.904	149.496	189.001	212.29	263.661	280.972
A_51_P312485	Fpr1	ref|NM_013521|ens|ENSMUST00000061516|gb|BC140412|gb|BC148696	0.303248	1.37256		2.0483e-06	8.57687		4.00451e-08	18.1239		24.9315	20.0369	10.0465	14.5671	8.13685	11.7706	176.089	118.658	144.941	167.445	277.588	163.807
A_55_P2135064	H2-M2	ref|NM_008204|ens|ENSMUST00000016427|gb|AY302217|tc|NP1221758	0.204371	1.3712		2.45202e-07	7.62254		3.56246e-06	5.18917		245.728	309.286	99.0902	329.517	462.071	399.01	1677.27	2257.64	899.669	1749.83	2100.77	2413.65
A_52_P89567	Rhob	ref|NM_007483|gb|AK086873|gb|AK013784|gb|BC110992	0.00524913	1.37095		1.23263e-10	4.1355		1.93562e-11	4.9801		458.002	483.811	557.342	710.544	471.139	542.342	2113.62	2067.4	2096.11	2749.59	2788.55	3207.2
A_55_P1997554	Kcnn3	ref|NM_080466	0.45646	1.36947		0.00142089	4.88125		0.00154671	4.80102		12.3635	9.75648	39.2856	28.2191	16.0802	28.2467	57.8157	72.0007	130.629	166.035	67.1172	122.308
A_52_P648573	Gorab	ref|NM_178883|ens|ENSMUST00000045138|gb|AK170455|gb|AK043953	0.00232006	1.3638		2.7062e-11	3.97091		1.09954e-11	4.32049		232.931	188.337	184.646	277.372	233.098	243.965	850.289	812.898	730.206	1012.49	1119.63	1136.51
A_55_P2025248	Mxd1	ref|NM_010751|ens|ENSMUST00000001184|gb|AK151305|gb|AK151014	0.00185735	1.35554		6.9535e-13	5.30758		4.41961e-14	7.33965		555.01	558.065	553.988	474.328	657.547	518.633	2645.82	3040.3	3528.16	4429.11	4038.77	4040.17
A_30_P01030574	chr4:146507925-146532650_R	0	0.00441411	1.34972		6.39568e-11	3.95418		1.56337e-10	3.65117		294.487	228.511	255.341	349.757	410.122	374.842	1138.56	919.356	1033.91	1295.15	1383.11	1483.51
A_51_P473170	Tnfsf4	ref|NM_009452|ens|ENSMUST00000028024|gb|U12763|tc|TC1591765	0.171213	1.34237		5.29766e-14	141.657		1.27094e-14	227.499		6.94994	6.951	11.5032	6.94512	6.91764	6.9356	1161.2	946.127	1287.54	1352.86	1485.16	1701.98
A_55_P1962918	Mnda	ref|NM_001033450|ref|NM_172648|ens|ENSMUST00000059226|ens|ENSMUST00000009340	0.120833	1.34066		3.13977e-07	4.45938		1.17344e-07	5.00005		2111.13	1809.66	2306.04	3681.3	1762.86	2381.74	11503.6	7979.04	9821.99	17191.4	10828.2	11913.4
A_51_P509573	Ccl4	ref|NM_013652|ens|ENSMUST00000019074|gb|AF128218|gb|AF128219	0.148219	1.34046		6.56858e-11	18.5844		4.6595e-12	32.4457		8057.41	9794.8	9195.42	6868.12	6281.96	7446.77	149688	156706	194593	204948	237472	232843
A_30_P01020436	chr4:146507925-146532650_R	0	0.000385698	1.33994		6.37836e-12	3.17927		4.30221e-12	3.27672		210.098	231.173	237.569	285.839	276.413	317.288	750.043	667.045	738.094	1009.63	868.132	1018.79
A_30_P01028906	chr2:180161459-180189542_R	0	0.331856	1.33587		0.000482859	3.53455		0.000112624	4.34259		89.4302	21.0112	41.345	42.9701	72.1821	32.1989	157.757	195.925	107.991	166.647	253.887	183.013
A_55_P2041784	Gna13	ref|NM_010303|ens|ENSMUST00000020930|gb|M63660|gb|BC049898	0.0555281	1.33329		9.71034e-09	4.48215		6.67753e-09	4.66534		185.969	143.887	143.211	230.511	206.784	166.989	877.363	625.545	617.468	898.503	918.598	973.637
A_30_P01017514	chr4:141100989-141106639_R	0	0.418623	1.33303		4.53827e-06	10.4058		3.80091e-05	7.01068		8.9758	14.7475	31.0373	35.6374	30.4637	29.0135	136.827	182.52	175.786	226.546	205.181	218.383
A_66_P118906	Adora2b	ref|NM_007413|ens|ENSMUST00000018644|gb|BC116415|gb|BC116416	0.122787	1.33021		1.44356e-10	12.3992		4.19303e-10	10.413		144.261	103.226	97.454	237.387	149.996	158.522	1478.79	1095.37	1684.61	1955.74	1863.24	1768.12
A_51_P195506	Csf1	ref|NM_007778|ref|NM_001113529|ens|ENSMUST00000014743|ens|ENSMUST00000118593	0.236429	1.32863		1.7409e-06	5.41587		2.59638e-06	5.13389		1064.01	929.003	1034.77	1595.18	1565.38	1136.2	5674.98	5729.92	5696.26	7476.77	7860.47	7516.78
A_66_P101942	Gm9706	gb|AK019325|tc|TC1764718|riken|2900034J12|nap|NAP120532-1	0.474084	1.32452		0.00304264	3.80747		0.00936646	3.10112		755.821	925.25	1661.88	3818.79	801.645	1693.63	3060.81	4229.29	5554.73	8323.07	3731.66	5447.58
A_55_P2026238	A_55_P2026238	0	0.352266	1.3192		6.90484e-08	14.9462		2.71425e-08	18.0635		19.5391	14.3803	24.6118	26.7425	14.6138	22.9788	408.961	273.77	192.954	502.807	287.809	337.097
A_55_P2165869	Cebpb	ref|NM_009883|ens|ENSMUST00000070642|gb|AK143374|gb|M61007	0.00481247	1.31863		1.9155e-10	3.297		2.1985e-10	3.26091		8410.64	9376.28	10328.2	12766.7	13460.1	11652.1	25938.4	30081.7	39105.9	45722	39157.5	38208.3
A_55_P2098598	Btg1	ref|NM_007569|ens|ENSMUST00000038377|gb|L16846|gb|AK149547	0.0013158	1.31732		4.21792e-11	3.02557		2.93047e-11	3.10852		26869.8	24793.9	28405.8	30419.3	39490	32713.5	85084	69890.1	83889.3	94925	109305	108122
A_51_P365318	Pcf11	ref|NM_029078|ens|ENSMUST00000119954|gb|EF537860|gb|BC150781	0.194578	1.31727		3.7804e-05	3.14354		2.24881e-05	3.32132		39.395	42.9701	21.909	34.5442	36.0613	57.5466	120.836	84.3859	111.093	145.581	135.09	128.62
A_65_P16208	Baz1a	ref|NM_013815|ens|ENSMUST00000038926|ref|XM_003085810|gb|AK047427	0.0688345	1.31413		2.24478e-07	3.32067		4.54078e-07	3.11947		124.409	93.131	75.4061	113.953	166.943	123.95	290.095	320.884	330.432	392.076	415.064	427.364
A_55_P2116621	Cited2	ref|NM_010828|ens|ENSMUST00000038107|gb|AK131664|gb|AK133791	0.0140909	1.31348		5.98675e-12	5.79312		4.09654e-13	8.09596		1863.76	1825.15	1948.43	1852.55	1507.56	1965.66	10840.9	12416.8	11409.9	17096.3	13598.9	15241.3
A_52_P5549	Fam133b	ref|NM_001042501|ens|ENSMUST00000115527|ens|ENSMUST00000095034|gb|AK013572	0.00334206	1.31202		1.02452e-12	4.80902		8.26493e-13	4.91612		700.009	698.279	728.851	970.733	841.979	933.93	2958.4	4067.71	3716.43	4816.94	4161.25	5103.96
A_51_P518051	Dusp4	ref|NM_176933|ens|ENSMUST00000033930|gb|AK053746|gb|BC118941	0.0633565	1.30687		2.27019e-09	4.94749		1.47062e-09	5.1937		1437.06	1513.42	952.279	2042.05	1204.9	1640.14	7204.59	6959.17	5745.43	9009.93	7955.85	9103.46
A_55_P2413598	Rab11fip1	ref|NM_001080813|ref|NM_029423|ens|ENSMUST00000054212|ens|ENSMUST00000033878	0.122126	1.30571		6.8872e-10	8.27927		1.87219e-10	10.0591		47.8976	34.7852	42.9701	31.6736	56.1802	49.9136	358.57	329.517	323.868	368.015	524.006	438.776
A_52_P409833	Plat	ref|NM_008872|ens|ENSMUST00000033941|gb|AK166639|gb|AK135857	0.124781	1.30139		5.02071e-10	8.57771		3.47102e-11	13.074		119.802	89.051	112.592	88.3372	94.4619	90.1134	941.841	796.422	983.165	875.959	1426.63	1297.48
A_55_P2292380	D730047E02Rik	gb|AK021345|tc|TC1622650|riken|D730047E02|nap|NAP077517-1	0.346837	1.29728		4.34305e-08	13.4355		1.74737e-08	16.0163		7.04178	7.01076	6.96523	7.22932	8.6626	6.98989	115.47	75.4778	86.7006	112.003	105.277	136.72
A_55_P1982030	H3f3b	ref|NM_008211|ens|ENSMUST00000016703|ens|ENSMUST00000106454|gb|AK152026	0.0410089	1.29717		5.23743e-08	3.05645		2.53364e-08	3.24608		4033.45	4920.54	5405.45	6841.51	4573.55	6330.48	15263.5	14436.2	15375	23289.6	16705.1	18949.9
A_55_P2103698	Isg15	ref|NM_015783|ens|ENSMUST00000085425|gb|BC109346|gb|BC083156	0.138555	1.29659		1.50998e-07	4.35295		6.77836e-07	3.71478		10648.8	8487.95	11194.5	26182.2	10953.5	12719.9	43517.3	38444.8	50819.7	63774.9	53765.8	52845.8
A_30_P01017727	chr12:4579206-4583562_R	0	0.4394	1.294		3.64855e-06	9.38276		1.20126e-06	11.5673		12.7957	7.57187	7.4866	7.81578	7.32069	14.6429	41.6871	112.325	118.325	166.457	68.3638	103.507
A_30_P01024854	chr10:66383049-66386347_F	0	0.196748	1.2934		8.81928e-07	4.36644		1.2027e-07	5.55639		57.19	45.0773	30.2363	38.1828	49.9644	42.8244	216.749	177.085	162.397	205.889	278.492	229.552
A_55_P2107542	ENSMUST00000106901	ens|ENSMUST00000106901|gb|AK051102|gb|BB449492|tc|TC1596512	0.255927	1.28943		4.02351e-11	29.2881		1.50232e-10	22.0451		7.23569	9.29059	7.20156	18.9902	9.15056	13.2399	223.447	227.356	211.642	278.183	299.99	269.515
A_51_P474459	Socs3	ref|NM_007707|ens|ENSMUST00000054002|gb|AK172399|gb|AK139241	0.000657829	1.28801		1.24092e-21	80.6032		5.04611e-22	103.977		1526.7	1443.74	1477.05	1334.15	1721.2	1412.76	113963	121627	140606	150541	158212	173936
A_55_P2025870	A730037C10Rik	ref|NM_177203|ens|ENSMUST00000052904|ens|ENSMUST00000061099|gb|AK042903	0.484462	1.2837		0.00366765	3.27407		0.00481112	3.13024		47.974	28.9237	43.5421	78.5675	35.3772	52.3646	120.861	136.443	125.856	262.967	115.354	141.091
A_51_P140710	Ccl3	ref|NM_011337|ens|ENSMUST00000001008|gb|M23447|gb|AK137525	0.265367	1.28345		8.13516e-10	15.881		3.30285e-11	30.8484		8065.23	10313.9	9021.18	6425.98	4870.32	6689.12	120385	153024	159379	186382	162683	204013
A_52_P604629	Csrnp1	ref|NM_153287|ens|ENSMUST00000035101|gb|AK140213|gb|AK171658	0.000378311	1.28085		3.55078e-21	43.8389		2.61094e-21	47.1864		922.446	814.669	862.416	1005.15	1123.04	976.387	41413.1	38295.8	42002.9	48061.7	55086.1	51948.7
A_30_P01033039	chr2:128211990-128215223_R	0	0.196368	1.28044		7.62635e-07	4.18334		3.48309e-07	4.57241		87.577	91.7661	77.1043	118.325	127.512	65.6626	406.148	393.552	272.857	482.05	550.672	340.937
A_55_P2120577	Cited2	ref|NM_010828|ens|ENSMUST00000105529|ens|ENSMUST00000038107|gb|U86445	0.00482038	1.27585		3.33962e-13	4.92981		1.10562e-14	7.28082		4442.94	4098.84	3868.34	3467.79	3738.39	3457.95	20978.2	21273.9	20994.2	27817.4	26468.7	26439.4
A_30_P01023737	chr13:21856097-21859200_R	0	0.114973	1.27481		2.43682e-11	10.5591		9.97827e-12	12.1803		419.356	593.877	630.801	705.435	505.329	593.539	6654.43	5772.58	5568.99	7311.24	9470.34	6497.19
A_55_P2068607	Rnf19b	ref|NM_029219|gb|BC052529|ens|ENSMUST00000097874|tc|TC1668998	0.00121554	1.27374		1.99522e-15	6.25247		3.3369e-15	5.89432		7071.99	7088.67	8073.06	11245.8	9452.63	9640.55	46708.6	45469.1	48382.6	62544.7	52324.5	63615.9
A_51_P172853	Cd14	ref|NM_009841|ens|ENSMUST00000061829|gb|CT010355|gb|AK151139	0.0210989	1.27305		1.0645e-10	3.99536		1.97179e-10	3.77744		32911.4	30451	29927.8	39070.7	54493.6	33745.3	107980	119181	139770	150166	176071	139548
A_51_P462192	Olr1	ref|NM_138648|ens|ENSMUST00000032265|gb|AK160919|gb|AK154687	0.291598	1.27092		1.30895e-13	148.281		4.57389e-14	210.24		7.83428	10.155	7.49641	7.97868	7.02384	7.82153	1616.1	913.309	1166.93	1708.01	1345.94	1537
A_52_P31543	Btg2	ref|NM_007570|ens|ENSMUST00000020692|gb|AK169710|gb|AK169269	0.00246964	1.26991		2.2749e-13	4.31555		1.30858e-14	5.78999		686.14	668.202	700.966	594.787	708.213	648.004	3018.68	2929.42	3246.34	4231.93	3807.16	3708.45
A_30_P01029783	chr4:146507925-146532650_R	0	0.0323052	1.26729		2.97697e-09	3.26093		2.96116e-09	3.26236		734.363	665.59	646.278	842.568	923.2	831.983	2518.76	2118.61	2198.8	2897.31	3220.35	2623.91
A_30_P01023606	chr4:146507925-146532650_R	0	0.0312545	1.26411		2.24018e-09	3.26834		1.28279e-09	3.42338		484.412	486.697	426.281	537.38	623.809	524.657	1781.16	1336.55	1515.52	1949.92	2001.41	1871.4
A_55_P1983368	1700029G01Rik	ref|NM_001162533|ref|NM_025856|ens|ENSMUST00000097891|ens|ENSMUST00000152402	0.0691963	1.26215		2.59349e-08	3.32072		4.49052e-09	3.89104		232.006	217.715	243.965	182.885	341.845	246.501	723.47	851.091	732.132	871.985	1149.91	906.498
A_51_P464918	Mefv	ref|NM_019453|ref|NM_001161790|ref|NM_001161791|ens|ENSMUST00000023180	0.0334012	1.261		1.81336e-11	5.17721		3.72077e-11	4.79678		831.983	683.326	979.383	1117.69	1146.88	1107.74	4476.02	3864.32	5080.31	5889.38	5365.14	5599.57
A_55_P2105436	Foxp1	gb|AK144920|ens|ENSMUST00000113321|riken|G830003K13	0.18143	1.26013		4.63148e-06	3.05774		1.76559e-07	4.23767		85.459	99.2414	111.924	70.391	96.622	105.229	280.742	343.827	270.816	432.918	391.997	305.835
A_55_P2100884	Fjx1	ref|NM_010218|ens|ENSMUST00000099678|gb|BC051990|tc|TC1578829	0.492074	1.25925		1.52539e-05	7.39538		0.000416623	4.27897		16.9287	8.04917	38.7198	40.5745	47.0603	27.6257	148.359	103.096	132.337	154.34	185.918	137.474
A_55_P2016459	Cxcl10	gb|AK156907|gb|BC057150|ens|ENSMUST00000118006|tc|TC1618005	0.0803642	1.25916		2.96466e-16	62.7698		2.64123e-16	64.7071		6.36001	6.48533	6.2227	6.41536	6.40008	11.1793	321.7	462.891	375.214	521.51	487.906	433.726
A_55_P2166488	Cd44	ref|NM_009851|ref|NM_001177785|ref|NM_001039150|ens|ENSMUST00000111189	0.404475	1.25876		2.86741e-07	9.59348		1.20831e-06	7.56329		54.1189	49.3675	18.1758	49.8261	76.8376	51.173	394.467	371.956	275.311	479.308	483.573	344.254
A_30_P01030844	chr10:66383049-66386347_F	0	0.515141	1.25876		0.000914289	4.06688		1.59618e-06	12.7567		17.2639	21.2686	32.0493	9.34426	14.4278	5.70715	104.154	101.298	73.5621	97.1936	136.626	114.018
A_51_P123625	Irg1	ref|NM_008392|ens|ENSMUST00000022722|gb|AK152177|gb|L38281	0.00745805	1.25786		4.97639e-21	151.545		1.72067e-21	214.127		424.391	393.05	454.864	347.794	429.662	357.607	59801.7	67734.3	77650.1	73029.9	98709.4	85836.3
A_52_P463235	Ankrd33b	ref|NM_027496|ref|NM_001164441|ens|ENSMUST00000044324|ens|ENSMUST00000110410	0.0369415	1.25604		1.70107e-11	5.25773		9.42373e-11	4.39951		313.319	247.057	264.567	445.006	391.91	399.372	1326.12	1288.34	1792.93	1976.04	1796.53	1712.63
A_52_P578266	Tank	ref|NM_011529|ref|NM_001164071|ref|NM_001164072|ens|ENSMUST00000145632	0.011448	1.25567		4.66753e-11	3.44109		3.35906e-11	3.5362		336.373	314.577	329.348	393.729	426.845	380.238	1221.89	1082.54	1098.49	1430.1	1395.73	1437.45
A_51_P455326	Sele	ref|NM_011345|ens|ENSMUST00000027874|gb|M87862|gb|AK153623	0.0100665	1.25364		1.67571e-18	36.6673		6.01282e-19	46.6083		6.40421	6.21102	6.15031	6.12377	6.08927	6.26724	234.808	194.109	235.447	246.009	288.542	291.574
A_52_P241508	Zbtb46	ref|NM_028125|ref|NM_027656|ens|ENSMUST00000087409|gb|AK016700	0.249811	1.25173		1.20437e-07	5.40863		2.81978e-08	6.53139		27.259	26.9441	35.3317	30.6187	36.583	25.77	129.034	193.907	157.513	270.272	138.821	201.117
A_52_P179785	Ripk2	ref|NM_138952|gb|AF461040|gb|AF487539|gb|AK172319	0.0350809	1.24498		2.35819e-12	6.01963		3.02859e-12	5.84732		142.478	115.303	96.179	150.453	140.373	155.909	787.289	650.759	650.033	839.554	855.699	890.69
A_55_P2167818	Rabgef1	ref|NM_019983|ref|NM_001199059|ens|ENSMUST00000125937|ens|ENSMUST00000026390	0.0212898	1.24356		2.56901e-10	3.25729		6.82223e-10	3.02006		184.797	163.417	153.414	195.876	231.111	243.306	446.312	622.608	569.361	647.183	664.802	696.882
A_51_P272553	Bhlhe40	ref|NM_011498|ens|ENSMUST00000032194|gb|AF010305|gb|AF364051	0.205717	1.24218		3.89621e-06	3.08441		3.0894e-07	3.95676		871.538	703.468	516.341	594.264	754.465	639.593	2318.38	1895.02	2236.77	2403.8	3172.05	2533.3
A_30_P01019146	chr2:128211990-128215223_R	0	0.348809	1.24199		4.86879e-05	3.43623		5.1615e-05	3.41331		39.6242	34.1454	26.1183	36.3817	59.0027	32.0384	147.177	123.809	76.941	126.35	179.102	116.092
A_55_P2319468	9430076C15Rik	ref|NR_015553|gb|AK051275|tc|TC1594359|riken|D130027L12	0.427695	1.24056		0.000144613	3.71089		0.000134564	3.7461		33.2871	17.3897	27.8213	27.1314	52.2841	21.0078	87.0221	101.65	91.2688	102.306	157.94	93.3754
A_51_P230624	2010109K11Rik	ref|NM_001162903|ens|ENSMUST00000105165|gb|AK171109|gb|AK008367	0.00267227	1.2381		1.93972e-12	3.15697		1.25972e-12	3.26197		2269.72	2561.55	2408.8	3285.05	2704.6	2771.79	7384.07	7892.14	8355.44	10192.4	9034.32	10186.7
A_55_P2064004	Rapgef2	ref|NM_001099624|gb|AB093228|gb|AK147368|gb|AK018008	0.019584	1.23426		2.17041e-11	3.75531		1.9398e-12	4.71175		809.423	751.48	795.81	679.01	827.296	821.542	3661.2	2646.19	2936.94	3871.29	3777.2	3704.59
A_30_P01024929	chr4:146507925-146532650_R	0	0.00944211	1.23221		3.35948e-11	3.0708		1.45742e-11	3.27253		701.325	688.981	675.419	736.474	851.481	806.304	2376.3	1928.82	2194.84	2691.7	2611.93	2746.54
A_52_P608322	Maff	ref|NM_010755|ens|ENSMUST00000096350|gb|AK156896|gb|AK145835	0.0620359	1.23091		2.67629e-16	32.9527		2.50245e-16	33.4473		176.314	184.646	188.251	278.233	191.349	203.611	6153.54	6202.35	6572.83	7917.34	7575.37	7880.11
A_55_P1968723	Ccrn4l	ref|NM_009834|ens|ENSMUST00000023849|ens|ENSMUST00000144826|gb|AK087790	0.0353366	1.22987		2.14424e-14	9.96222		1.90968e-14	10.1339		2160.73	2240.96	2184.22	2890.89	2314.85	2873.71	26948.2	21527.6	21506.7	29807.8	25725.3	30056.7
A_55_P2401403	C030046G05	gb|AK081287|tc|TC1634707|tc|TC1655345|riken|C030046G05	0.0404253	1.22938		3.82013e-13	7.13929		1.24275e-13	8.27422		2016.45	1959.41	2086.11	2004.32	2449.21	2026.96	17422.9	11763.3	17655.1	16832.9	20291.7	19663.1
A_66_P124724	Rnf19b	ens|ENSMUST00000030584|ens|ENSMUST00000147238|gb|BC117807|gb|BC139808	0.0534565	1.22553		1.66198e-12	6.56802		2.5691e-12	6.23134		260.757	186.486	228.125	271.335	287.588	303.201	1535.72	1385.03	1508.4	1799.77	1721.2	1909.26
A_55_P2200234	F630201L12Rik	gb|AK155102|riken|F630201L12	0.465794	1.22168		5.49995e-06	5.95476		5.8924e-06	5.89406		35.553	13.504	18.4252	25.6252	19.3068	33.7162	138.167	142.739	92.0075	159.145	171.595	118.658
A_52_P348214	ENSMUST00000129206	ens|ENSMUST00000129206|gb|BC058175|tc|TC1595207	0.570164	1.22125		0.000272582	4.95113		0.000171976	5.3512		45.446	38.0312	38.3714	43.9868	45.5724	47.5163	200.124	225.609	170.575	293.777	207.706	225.312
A_55_P1989653	Slco4a1	ref|NM_148933|ens|ENSMUST00000139902|ens|ENSMUST00000128367|ens|ENSMUST00000038225	0.0570961	1.21263		7.81392e-14	9.12041		1.32031e-13	8.47601		772.371	761.526	874.079	818.472	1309.5	1079.24	7702.44	7467.97	8032.31	8878.5	10278.2	9130.64
A_66_P107584	Fam133b	ref|NM_001042501|ens|ENSMUST00000095034	0.146469	1.21119		1.11991e-08	3.81263		9.08597e-10	4.92063		125.801	136.503	149.646	116.142	123.008	149.09	533.103	511.493	510.031	700.524	496.325	701.141
A_52_P489295	Adamts1	ref|NM_009621|ens|ENSMUST00000023610|gb|D67076|gb|BC040382	0.583327	1.20954		0.00279949	3.31504		0.00156848	3.63891		52.1838	93.4518	62.2758	68.4852	96.179	61.5817	159.72	426.378	158.013	262.287	321.428	219.289
A_51_P181286	Cd69	ref|NM_001033122|ens|ENSMUST00000032259|gb|AK017979|gb|AK151076	0.369051	1.20675		3.3398e-12	42.4668		1.33497e-12	53.4834		50.3214	43.0822	62.7668	35.0918	77.0707	44.3435	2374.32	1997.8	2182.1	2288.05	3286.42	2464.54
A_55_P2164841	NAP111509-1	nap|NAP111509-1	0.0838046	1.20518		8.82562e-10	3.62293		2.79989e-10	4.02135		1762	1880.37	1771.55	2350.74	1705.05	1895.02	7082.78	7006.12	6389.56	8674.11	7424.1	8669.9
A_55_P2027022	Prdm1	ref|NM_007548|ens|ENSMUST00000039174|ens|ENSMUST00000105490|gb|U08185	0.00418783	1.20444		3.50104e-18	11.8766		1.19943e-18	14.1143		608.296	664.032	684.592	666.606	714.346	604.387	8633.32	7926.67	8051.27	10198.7	9665.31	9891
A_55_P2156583	Cdk5r1	ref|NM_009871|ens|ENSMUST00000116355|ens|ENSMUST00000053413|gb|AK048617	0.130975	1.20364		5.77174e-13	11.0927		1.11947e-13	14.5087		356.822	475.503	523.327	459.153	388.831	388.831	4573.55	5103.96	5963.32	6800.38	5574.01	6425.98
A_66_P137102	6330409N04Rik	ref|NM_025697|gb|AK169059|gb|BC037015|gb|AK150789	0.00967565	1.20299		5.10147e-12	3.09147		4.1698e-12	3.13814		1547.05	1378.04	1233.98	1856.8	1491.97	1589.44	4507.78	4377.53	4420.52	5415.58	4986.46	5619.79
A_55_P1977920	BC037670	gb|BC037670	0.50287	1.19562		6.11377e-05	4.06627		2.47018e-05	4.59248		23.5377	39.1169	24.1895	16.8365	42.5194	36.7474	147.319	114.971	86.1548	157.041	128.283	121.4
A_55_P1983468	Cflar	ref|NM_009805|ens|ENSMUST00000114309|gb|AK143812|gb|Y14042	0.0111854	1.19499		4.90792e-18	14.8766		4.15486e-18	15.3064		331.611	359.212	323.383	424.282	375.297	380.821	6105.95	4582.76	5217.71	6372.31	5734.29	6848.63
A_51_P477364	Rhob	ref|NM_007483|ens|ENSMUST00000067384|gb|CT010379|gb|AK167917	0.0183805	1.19449		1.39265e-11	3.11661		8.34297e-12	3.24035		310.791	268.634	264.863	312.584	371.222	289.404	955.194	898.503	791.782	944.397	1137.14	1077.6
A_52_P628590	Pvr	ref|NM_027514|ens|ENSMUST00000043517|gb|AK165873|gb|AK080753	0.0805177	1.19367		1.95273e-13	8.19042		9.83565e-14	9.00545		486.832	487.446	456.889	653	442.858	479.212	4317.56	3700.74	4218.17	4913.04	4703.44	4979.9
A_51_P111164	Rnd1	ref|NM_172612|ens|ENSMUST00000003451|gb|AK161870|gb|AK043639	0.139093	1.19335		5.99497e-14	15.1069		4.93975e-14	15.6281		369.252	336.031	278.432	325.955	422.17	386.333	6196.34	4159.52	5311.49	5258.73	7652.95	5807.49
A_55_P1997906	Nox1	ref|NM_172203|ens|ENSMUST00000113273|ens|ENSMUST00000033610|gb|AF539799	0.381726	1.193		9.81878e-07	4.48764		1.21095e-05	3.39263		68.8985	63.8374	48.4687	124.209	96.7789	68.6734	310.029	228.125	258.882	275.269	389.646	285.722
A_55_P2011106	Junb	ref|NM_008416|ens|ENSMUST00000064922|gb|AK156596|gb|AK149794	0.195109	1.18908		5.76551e-12	9.76313		9.42092e-12	9.08306		387.005	201.057	244.024	329.348	373.571	320.056	3376.94	2350.74	2407.97	3252.65	3381.39	2956.14
A_65_P07827	Gm2701	gb|AK156663|gb|CK334741|riken|F830036B07|nap|NAP031095-1	0.250959	1.1882		7.51028e-09	4.89116		3.77957e-10	7.03185		197.05	173.574	191.913	116.825	174.634	183.194	780.606	1079.84	908.725	1302.62	928.302	1062.39
A_30_P01027543	chr1:175705225-175717250_R	0	0.475945	1.18766		0.000156497	3.1808		0.000121385	3.27648		982.688	1397.66	1923.88	2191.65	1112.2	1675.76	4034.29	4747.66	4963.7	6683.56	4524.99	5282.48
A_55_P2083449	6330409N04Rik	ref|NM_025697|gb|AK169059|gb|BC037015|gb|AK018290	0.0539426	1.18337		2.25515e-10	3.09305		1.35905e-10	3.2163		4038.77	3683.6	2977.12	4342.77	3605.04	4215.24	12267.9	10941.3	10730.3	13144.8	13680.2	13512.4
A_66_P106133	Magi3	ref|NM_133853|ref|NM_001159354|ens|ENSMUST00000098772|ens|ENSMUST00000064371	0.379081	1.18097		1.78312e-05	3.02503		0.000413456	2.26141		49.9039	38.8335	25.1949	46.894	81.0062	50.0889	100.797	123.78	106.424	105.771	139.597	145.272
A_51_P288138	Fpr2	ref|NM_008039|ens|ENSMUST00000064068|ens|ENSMUST00000149944|gb|BC117066	0.637393	1.17852		1.85309e-05	7.77665		1.39991e-05	8.18355		9.35767	30.2015	11.905	15.1249	14.7593	21.1186	143.756	83.7867	127.463	103.312	212.446	112.211
A_52_P93467	Sdc4	ref|NM_011521|ens|ENSMUST00000017153|gb|AK164952|gb|BC005679	0.076779	1.17833		7.20111e-14	7.768		8.77629e-14	7.56959		999.207	1166.36	1110.27	1435.66	1195.42	1338.87	8214.74	9167.42	9508.49	9754.82	10687.2	11354.7
A_55_P2094925	Srgn	ref|NM_011157|ens|ENSMUST00000162161|ens|ENSMUST00000020271|ens|ENSMUST00000160987	0.111117	1.1766		5.92006e-11	4.35512		1.64546e-12	6.43675		8119.64	8591.53	9217.76	5963.32	8567.15	6229.5	40448.5	34725.3	39369.8	38647.8	48061.7	47795.9
A_51_P490795	Mxd1	ref|NM_010751|gb|AK137548|gb|BC023792|gb|BC023778	0.127197	1.17608		8.94854e-10	3.5998		4.09738e-11	4.83619		545.85	546.588	634.854	368.201	646.278	534.272	2016.45	2090.74	2209.49	2471.72	2486.33	2523.83
A_66_P128537	Isg15	ref|NM_015783|ens|ENSMUST00000085425|gb|X56602|gb|CT010333	0.296922	1.17365		2.36879e-08	4.48569		2.38164e-07	3.55031		736.096	580.189	806.74	1626.1	756.512	924.238	3930.24	2686.48	3283.23	4196.29	3872.37	3479.34
A_52_P681310	Plaur	ref|NM_011113|ens|ENSMUST00000002284|gb|AK154141|gb|X62701	0.0539611	1.17356		5.90135e-12	3.92309		1.69034e-13	5.59179		9376.28	9190.32	7460.72	7868.1	6851.48	6544.65	38992.3	30451	34242.5	41756.1	40169.1	38404.8
A_55_P2118674	Tnip1	ref|NM_021327|ref|NM_001199275|ref|NM_001199276|ens|ENSMUST00000102731	0.0900655	1.1725		1.95488e-12	5.38796		1.70807e-12	5.46859		13701.1	13137.5	13198.6	13437.7	19142.6	14271	72244.5	66170.5	74688.6	71800.2	86068.6	92105.5
A_55_P2088995	Plscr1	ref|NM_011636|ens|ENSMUST00000093801|ens|ENSMUST00000113048|ens|ENSMUST00000051583	0.0072892	1.17082		5.60613e-15	4.17067		5.75205e-16	5.20929		1553.39	1657.62	1672.86	1488.97	1671	1423.97	7676.86	6848.63	6816.9	7473.66	8398.41	9214.56
A_55_P2116650	A130040M12Rik	ref|NR_002860|gb|AK144717|gb|AK149382|gb|AK037717	0.0858941	1.17048		8.0114e-10	3.00734		4.34747e-10	3.15122		1228.6	1567.01	1342.03	1490.83	1748.01	1390.13	4179.46	4437.4	4244.86	5166.24	5063.43	4823.95
A_51_P301804	St3gal1	ref|NM_009177|ens|ENSMUST00000110074|ens|ENSMUST00000063460|ens|ENSMUST00000092640	0.0175522	1.17012		1.24639e-12	3.21093		8.49873e-13	3.30654		2011.84	1955.74	2043.04	2131.72	2322.56	2436.34	7239.13	6062.09	6832.98	6742.18	8723.55	8201.66
A_30_P01027929	chr2:145501249-145508811_F	0	0.653148	1.16837		0.00195125	3.51305		0.00083674	4.02731		62.8095	61.2811	73.449	87.2305	38.8618	87.8871	171.373	296.083	231.719	358.48	183.49	280.526
A_51_P488991	Oaf	ref|NM_178644|ens|ENSMUST00000034512|gb|AK150279|gb|BC034836	0.419704	1.16742		1.95094e-08	6.78903		5.44727e-09	8.13368		283.597	297.35	349.942	343.346	271.419	293.314	2079.33	1979.33	2375.97	2710.04	2047.57	2851.09
A_51_P513568	Stx11	ref|NM_029075|ref|NM_001163590|ref|NM_001163591|ens|ENSMUST00000042861	0.0763961	1.16416		1.24269e-14	8.34685		1.12277e-14	8.46276		422.281	375.214	405.557	418.69	503.881	460.507	3716.68	3379.75	3308.36	4505.59	3783.75	3877.47
A_52_P368650	Zswim4	ref|NM_172503|ens|ENSMUST00000039480|gb|AK052168|gb|BC016518	0.144138	1.16208		6.14148e-11	4.43115		3.63328e-11	4.67151		110.318	80.2317	125.342	106.741	124.724	111.142	507.858	390.76	470.63	528.757	530.261	515.733
A_55_P1978465	H2-Q8	ref|NM_023124|gb|AK013097|tc|TC1589450|riken|2810417A05	0.487377	1.15977		8.76398e-06	3.79896		1.6297e-05	3.54352		1423.28	973.826	1663.15	2723.04	1202.73	1381.86	5053.97	4383.29	6442.03	8327.11	4870.32	5499.18
A_55_P2090880	Stk40	ref|NM_001145827|ref|NM_028800|ens|ENSMUST00000116286|ens|ENSMUST00000035441	0.0895988	1.15636		2.24455e-10	3.07087		1.23748e-10	3.21467		4233.1	3892.28	3876.13	4514.03	4922.24	3899.57	13350.4	11851.6	12936.9	13410.7	15998	14750.7
A_55_P2166486	Cd44	ref|NM_009851|ref|NM_001177785|ref|NM_001039150|ref|NM_001177786	0.613121	1.15591		3.18386e-08	16.1158		7.02139e-08	13.7993		8.46494	14.3023	7.67741	9.37774	26.1863	9.01089	195.541	163.952	111.142	180.214	185.343	161.543
A_55_P2120946	Mefv	ref|NM_001161790|ref|NM_019453|ref|NM_001161791|ens|ENSMUST00000100222	0.321032	1.15481		1.1675e-09	5.77587		3.20148e-08	4.01543		96.5417	82.1171	101.429	129.804	168.855	164.505	558.456	427.684	623.593	667.697	609.376	557.199
A_55_P2028159	3110043O21Rik	ref|NM_001081343|ens|ENSMUST00000108127|gb|AK167354|gb|AK150973	0.00102631	1.15359		1.82623e-16	3.43595		3.07803e-17	3.98016		4381.47	4489.38	4481.3	4473.85	4406.75	4414.39	17481	15555.1	14572.9	18558.6	17655.1	18485.4
A_55_P2053838	Tnfaip3	ref|NM_009397|ref|NM_001166402|ens|ENSMUST00000105527|ens|ENSMUST00000154590	0.0605546	1.1535		8.24834e-20	53.1553		2.43292e-20	72.9463		1635.82	1802.27	1512.58	1564.3	1198.99	1404.07	86194	88709.4	101506	111085	98572.7	107360
A_51_P118132	Skil	ref|NM_011386|ref|NM_001039090|ens|ENSMUST00000029194|ens|ENSMUST00000118470	0.0256173	1.15056		1.60506e-14	4.40538		1.48497e-13	3.61724		2107.33	2129.94	2237.39	3410.34	2996.37	2833.76	10067.4	9548.11	10296	11858.2	10930	11736.4
A_51_P187461	Rel	ref|NM_009044|ens|ENSMUST00000102864|gb|X60271|gb|X15842	0.725255	1.14837		3.02174e-06	14.9627		6.15519e-06	12.8209		7.08702	5.90513	18.0672	17.7462	7.20845	14.0525	108.119	130.536	166.424	222.275	81.7088	191.875
A_55_P1966731	Ifi203	ref|NM_001045481|ref|NM_008328|ens|ENSMUST00000042228|ens|ENSMUST00000128430	0.180106	1.14817		1.26975e-10	4.1754		8.84703e-11	4.32392		727.211	754.601	889.845	1115.21	770.537	777.296	3406.8	3444.79	3387.49	4230.46	3632.13	3943.88
A_55_P2125208	Arid5a	ref|NM_001172205|ref|NM_001172206|ref|NM_145996|ref|NR_033310	0.1666	1.14201		2.05371e-12	5.71936		7.48609e-12	4.96568		726.803	680.617	929.003	935.147	1172.52	965.338	4272.6	4576.41	5030.2	4848.42	5879.59	5135.54
A_51_P415519	Tmem39a	ref|NM_026407|ens|ENSMUST00000002924|gb|AK011646|gb|BC020318	0.0921379	1.14069		1.00143e-11	3.52815		7.24549e-12	3.62495		354.168	311.108	397.478	412.757	368.845	394.874	1285.75	1128.35	1355.02	1271.22	1418.65	1610.95
A_52_P127925	Tcfec	ref|NM_031198|ens|ENSMUST00000031533|gb|AK159579|gb|AK156327	0.139825	1.14067		2.22379e-15	12.1801		1.19281e-15	13.4736		475.503	471.898	479.395	472.654	500.72	498.096	6551.46	5868.6	5844.65	6072.61	7920.08	6971.73
A_55_P2118675	Tnip1	ref|NM_021327|ref|NM_001199275|ref|NM_001199276|ens|ENSMUST00000102731	0.111264	1.13832		3.40553e-13	5.17259		1.794e-13	5.54399		12222.9	11558.8	12304.5	10828.2	15729.7	12239.9	65513.3	59368.1	60410	62801	77236.8	70929.6
A_55_P2016462	Cxcl10	ref|NM_021274|ens|ENSMUST00000038816|gb|AF227743|gb|AK151534	0.37611	1.13714		3.75245e-15	56.2172		1.76396e-15	68.5382		691.411	746.377	1177.08	729.594	886.735	758.823	41805.4	44861.8	69643.4	46796.1	66078.8	61304.3
A_52_P573552	Trib1	ref|NM_144549|ens|ENSMUST00000067543|gb|AK162876|gb|AK028626	0.133972	1.13326		9.80296e-13	4.86639		3.58432e-11	3.49023		1293.08	1123.04	1201.15	2334.83	1666.38	1810.66	5853.16	6310.33	6218.71	7460.72	6891.49	6520.65
A_52_P423247	Pde4b	ref|NM_019840|ref|NM_001177980|ref|NM_001177981|ref|NM_001177982	0.481538	1.13283		1.94738e-13	46.3608		5.90969e-13	35.5561		54.5255	49.7612	39.4168	57.4299	91.4056	65.1047	2381.08	2146.54	2069.26	2511.27	2525.93	2462.49
A_30_P01017643	chr16:84702353-84710928_R	0	0.774606	1.12937		2.67183e-10	317.771		2.11467e-10	348.215		8.60026	8.15384	7.68737	8.63532	8.24483	8.18782	2493.4	3020.77	2140.9	3726.23	2490.47	2528.21
A_55_P2129975	Rabgef1	ref|NM_019983|ref|NM_001199059|ens|ENSMUST00000026390|ens|ENSMUST00000119797	0.166871	1.12808		3.67998e-10	3.0747		1.51263e-10	3.29542		1915.76	1520.15	1538.7	1877.89	1780.54	1566.14	6103.41	4497.48	5331.04	5851.54	6138.63	5844.65
A_52_P597461	Skil	ref|NM_011386|ref|NM_001039090|ens|ENSMUST00000118204|ens|ENSMUST00000029194	0.136011	1.12684		5.51111e-14	6.2261		1.0124e-12	4.55312		251.304	228.798	205.774	384.071	358.028	312.799	1604.38	1263.58	1436.46	1626.55	1490.42	1713.46
A_55_P2102936	Pnrc1	ref|NM_001033225|ens|ENSMUST00000049357|gb|AK159693|gb|AK087995	0.0391146	1.12662		5.39354e-14	3.58735		5.74185e-14	3.56904		2654.46	2622.45	2836.7	2787.78	3566.27	2917.67	9673.35	10373.4	10113.5	11305.2	11816.4	10923.1
A_52_P535907	BC031781	ref|NM_145943|ens|ENSMUST00000038091|gb|AK160893|gb|BC031781	0.0927154	1.12596		1.17575e-12	3.70366		1.19036e-12	3.69977		812.717	908.958	788.075	984.365	968.387	882.162	3525.23	2956.96	3150.58	3758.91	3575.92	3501.36
A_65_P01319	Pde4b	ref|NM_019840|ref|NM_001177980|ref|NM_001177981|ref|NM_001177982	0.414799	1.12368		1.16442e-14	40.3935		2.50053e-14	33.8643		103.507	149.601	159.23	151.345	252.386	153.228	5466.49	5601.51	5915.56	6737.04	6111.88	6261.1
A_55_P2173183	Cdk5r1	ref|NM_009871|ens|ENSMUST00000053413|gb|AK142868|gb|AK169667	0.194133	1.12065		1.64712e-15	12.5265		1.00586e-15	13.5756		165.437	165.023	184.872	182.715	159.319	191.402	2148.78	1990.2	2404.63	2592.45	2193.62	2577.04
A_55_P2108948	Gjc3	ref|NM_080450|ens|ENSMUST00000077119|gb|AK147913|gb|AK047368	0.738763	1.11865		1.70351e-06	11.2531		7.16733e-07	13.3482		7.95554	11.2021	8.58668	7.67379	7.5485	11.3179	80.0589	142.779	89.5859	212.143	55.9102	118.501
A_52_P621617	Dnajb4	ref|NM_027287|ref|NM_025926|ens|ENSMUST00000029669|ens|ENSMUST00000144950	0.288995	1.11858		4.77612e-09	3.17889		3.45497e-09	3.26388		839.147	847.389	572.305	1009.63	705.915	737.915	2389.51	2513.18	2350.74	2652.62	2904.55	2581.15
A_55_P2000515	Peli1	ref|NM_023324|ens|ENSMUST00000101477|ens|ENSMUST00000093290|gb|AF302503	0.0975495	1.11621		1.71819e-12	3.32975		1.47021e-12	3.3708		2213.48	2440.57	2571.87	2622.45	2543.32	2833.17	8049.03	7578.52	9339.96	8735.65	9134.44	9958.41
A_30_P01022549	chr1:175705225-175717250_R	0	0.481186	1.11604		2.53169e-07	3.64289		1.64064e-07	3.80211		627.078	775.396	988.646	936.951	688.437	913.746	3039.04	3000.53	2806	3862.98	3058.27	3017.84
A_51_P239654	Nr4a1	ref|NM_010444|ens|ENSMUST00000023779|gb|AK157203|gb|AK004709	0.444175	1.11443		1.08658e-12	15.4745		1.66448e-12	14.3585		2310.04	2594.61	2864.76	2948.57	4022.29	2557.82	37991.8	39944.2	47676.8	38610.3	63172.1	40459.8
A_51_P507622	Itpkc	ref|NM_181593|ens|ENSMUST00000003850|gb|AK033605|gb|BC013227	0.187497	1.11321		1.31703e-11	3.71581		9.65625e-13	4.7438		576.877	461.591	486.582	469.734	469.985	389.732	1981.81	1720.72	2026.54	2033.71	2264.22	2082.07
A_51_P389751	Relb	ref|NM_009046|ens|ENSMUST00000148040|ens|ENSMUST00000131759|ens|ENSMUST00000137615	0.264181	1.11229		1.63824e-10	3.70945		7.19964e-11	3.99479		2499.29	2243.6	2164.02	2055.4	3113.02	2087.41	8825.73	8591.53	9182.05	8678.32	11296.6	9816.55
A_55_P2088720	AK035396	gb|AK035396|tc|TC1677196|tc|TC1603280|riken|9530030H05	0.263921	1.11039		2.13073e-14	10.0804		6.69197e-15	12.0361		1003.55	1229.96	864.049	974.339	1087.27	808.122	10384.9	12042.9	10560.6	12734	12397.8	11558.8
A_52_P650540	Nlrp3	ref|NM_145827|ens|ENSMUST00000079476|ens|ENSMUST00000101148|ens|ENSMUST00000101147	0.233434	1.10981		3.36208e-15	11.2267		7.7598e-16	14.2167		57.9887	60.245	49.9644	56.3874	44.5039	46.9235	608.773	590.503	650.263	647.699	787.197	619.723
A_52_P577662	Ednrb	ref|NM_007904|ref|NM_001136061|ens|ENSMUST00000022718|gb|AK085165	0.549876	1.10867		1.38385e-08	5.89206		1.4761e-10	11.2925		127.282	70.1446	115.877	41.6819	74.3257	65.7587	554.379	579.092	634.854	630.158	621.814	700.009
A_51_P469008	Ehd1	ref|NM_010119|ens|ENSMUST00000025684|gb|AK088980|gb|AK167721	0.127389	1.10794		4.57066e-14	4.7159		1.54181e-13	4.19728		16406.7	13964.7	15089.9	21897.8	18220.8	16785.2	65232.4	70069.5	76046.8	78439.9	81471.1	73507.3
A_55_P2106175	Gch1	ref|NM_008102|ens|ENSMUST00000089959|gb|L09737|gb|BC069921	0.168027	1.10687		1.17367e-11	3.30004		3.35718e-12	3.6545		3743.05	3943.88	3955.65	4484.71	3716.43	3500.15	13699.2	12500.5	13671.7	14341.4	14664.1	15052.3
A_55_P2244677	6720422M22Rik	gb|AK032738|riken|6720422M22	0.601419	1.10508		5.21856e-08	5.98921		2.2756e-07	4.97909		84.6706	108.341	85.9395	90.5354	170.135	118.758	647.623	571.686	439.805	718.797	580.527	520.253
A_55_P2325568	Slc44a1	gb|AK164818|riken|D830045F20	0.80989	1.10334		7.21604e-07	23.3773		3.85248e-06	15.7559		10.0293	8.06704	26.8191	8.88825	28.2628	37.1268	349.416	325.377	221.595	397.282	298.042	281.879
A_30_P01020928	chr16:84702353-84710928_R	0	0.573562	1.1012		4.27229e-16	244.071		3.41291e-16	264.081		7.31709	10.2992	10.5193	8.26503	13.8698	7.39879	2252.01	2576.15	1885.46	3052.55	2181.34	2200.78
A_52_P93933	Mcl1	ref|NM_008562|ens|ENSMUST00000037947|gb|AK010424|gb|BC005427	0.0413423	1.10092		6.74445e-16	3.97347		1.14245e-15	3.79718		6494.04	6877.17	7405.08	8393.75	7646.59	7959.71	29938.2	26182.2	28563.8	30025.5	31728.7	30998.3
A_55_P2359797	Nod2	ref|NM_145857|ens|ENSMUST00000054324|ens|ENSMUST00000109634|gb|BC044774	0.249973	1.09994		9.48325e-15	8.55877		7.70163e-15	8.80786		155.258	161.179	178.951	168.631	182.52	176.812	1281.13	1305.87	1685.43	1430.4	1674.83	1557.37
A_55_P2058783	2310016C08Rik	ref|NM_023516|ref|NM_001190461|gb|AF141311|gb|AK009377	0.367244	1.09531		5.46844e-11	4.50307		7.28944e-10	3.53998		1447.35	1579	1515.52	2394.15	1971.8	2039.08	7068.07	6797.08	7575.37	8402.48	7806.72	7299.09
A_52_P527917	Slc16a10	ref|NM_028247|gb|AK050229|gb|AK165579|tc|TC1585489	0.5922	1.09491		1.32391e-06	3.45531		8.35454e-05	2.3788		69.4407	67.727	49.117	116.795	78.7829	99.5114	252.497	158.936	228.179	251.728	213.556	220.279
A_55_P2042046	5430427O19Rik	ref|NM_001163539|ens|ENSMUST00000026038|ens|ENSMUST00000113976|gb|BC115576	0.238161	1.09444		1.78753e-11	3.37495		3.09808e-11	3.23158		565.499	561.32	589.162	700.174	607.42	654.273	1749.22	1862.86	2311.96	1946.95	2290.11	2218.24
A_55_P2054897	Rnd1	ref|NM_172612|ens|ENSMUST00000120997|ens|ENSMUST00000109149|ens|ENSMUST00000003451	0.719625	1.0937		2.23082e-09	18.6387		3.16156e-09	17.3822		24.8021	20.0465	16.4819	21.2445	34.2331	18.1436	499.289	293.777	335.831	313.239	509.751	400.706
A_52_P25812	Prdm2	ref|NM_001081355|ens|ENSMUST00000075322|ens|ENSMUST00000105778|ens|ENSMUST00000084200	0.35938	1.09317		2.71276e-09	3.03843		6.0697e-09	2.85967		179.517	143.551	160.58	194.575	188.06	175.618	571.072	440.323	455.972	549.212	473.648	568.596
A_51_P229676	Plscr1	ref|NM_011636|ens|ENSMUST00000093801|ens|ENSMUST00000034930|gb|AF159593	0.103552	1.09255		2.86694e-15	4.43182		5.57852e-16	5.21698		1373.46	1378.42	1450.87	1242.56	1349.02	1306.87	7387.14	6215.7	5955.06	6325.66	7460.72	7558.06
A_30_P01018526	chr16:84702353-84710928_R	0	0.746772	1.09232		5.79877e-12	119.167		5.55094e-11	61.4793		11.0336	11.4758	28.5285	24.5388	30.0789	46.2762	1881.8	2091.9	1489.69	2498.42	1687.18	1821.49
A_51_P439085	2310016C08Rik	ref|NM_023516|ref|NM_001190461|gb|AF141311|gb|AK009377	0.381758	1.09201		3.2264e-11	4.73244		6.00689e-10	3.58818		1305.51	1474.29	1221.98	2144.61	1911.78	1744.87	6621.76	6279.35	6871.46	7677.92	6982.85	6952.42
A_55_P2040996	Klf7	ref|NM_033563|ens|ENSMUST00000055001|ens|ENSMUST00000114089|gb|BC019604	0.277596	1.09104		4.38141e-12	4.0722		2.0704e-12	4.36911		1323.28	1107.12	1156.78	1396.4	1139.2	1121.02	4693.99	5246.72	5254.73	4963.7	5998.97	5631.1
A_55_P2140212	TC1616199	tc|TC1616199	0.480141	1.09019		7.95699e-13	11.2189		4.23331e-13	12.4083		2880.49	3265.98	2474.98	2428.25	3685.13	2487.02	36039.7	35344.5	29489.2	36265.2	40619.9	32564.2
A_30_P01025612	chr8:70623390-70645212_R	0	0.569569	1.09		5.54554e-07	3.27827		2.99883e-08	4.3702		78.3331	63.5667	62.626	63.5557	42.8398	62.8491	223.745	201.178	234.334	221.305	235.856	257.688
A_30_P01019293	chrX:18810088-18814982_R	0	0.742364	1.08555		9.22994e-05	3.56026		0.00389646	2.28684		31.8493	35.7066	19.7531	48.3304	37.5914	58.93	115.521	93.2803	92.0484	128.283	81.9811	118.901
A_30_P01032951	chr17:29374758-29387733_F	0	0.333407	1.08341		2.78814e-12	4.47468		6.3563e-13	5.20436		680.731	690.248	735.173	562.738	756.722	657.547	3140.55	3071.23	3585.11	3278.91	3878.55	3458.91
A_52_P617327	Rcan1	ref|NM_019466|ref|NM_001081549|ens|ENSMUST00000060005|ens|ENSMUST00000023672	0.438209	1.08069		1.47768e-11	5.11595		2.63378e-10	3.84748		1599.94	1453.79	1321.72	2439.89	1908.2	2011.14	9642.56	6955.31	7133.03	8295.42	9024.3	8035.66
A_55_P2044932	Gpr84	ref|NM_030720|ens|ENSMUST00000079824|gb|BC023249|gb|AF272948	0.309198	1.07904		4.61995e-18	23.5427		5.36662e-18	22.8544		1502.87	1301.72	1164.58	1484.75	1652.69	1279	35780.8	32838.5	30968.2	34100.4	38173.9	34792.8
A_51_P297925	Zc3h12a	ref|NM_153159|ens|ENSMUST00000036188|gb|AK142501|gb|AK154363	0.554972	1.07878		6.97195e-13	13.0299		6.32313e-13	13.2439		197.626	181.209	184.259	239.178	153.662	214.438	2156.54	2416.49	2975.47	2944.08	2375.31	2801.34
A_52_P155554	Cdc42ep2	ref|NM_026772|gb|AK003562|gb|BC034884|tc|TC1580430	0.363161	1.07433		9.61386e-13	4.62442		2.17087e-13	5.39774		2692.63	2426.23	2343.1	2145.21	2586.17	2114.94	12969.2	11665	11498.8	12370.4	13555.6	12901
A_55_P1956762	ENSMUST00000124012	ens|ENSMUST00000124012|gb|AK082974|tc|TC1590226|riken|C530027B15	0.650217	1.07402		3.378e-08	4.58288		2.78652e-09	6.14545		249.039	274	244.093	183.06	235.251	201.057	1244.28	1395.44	945.419	1680.88	1166.36	1030.48
A_55_P2068459	Hspa1a	ref|NM_010479|ref|NM_010478|ens|ENSMUST00000087328|ens|ENSMUST00000087331	0.660882	1.07397		9.72631e-12	15.5594		3.12095e-11	12.6994		150.53	126.859	106.402	158.421	189.954	151.757	2242.82	1825.15	1884.02	1880.37	2355.31	2164.62
A_30_P01025559	chr5:113920850-113950200_F	0	0.838132	1.07357		5.28941e-06	9.81361		4.44868e-05	6.65499		6.50248	11.5674	25.3668	17.365	21.3864	20.028	130.025	101.932	129.45	156.392	134.194	99.5114
A_55_P2322064	F830005D05Rik	gb|AK089619|tc|TC1598397|riken|F830005D05|nap|NAP099890-001	0.712472	1.06923		1.13166e-07	4.99947		1.54769e-07	4.81793		53.1626	41.3126	50.7632	39.8791	69.0452	55.2258	232.347	282.561	201.93	298.633	225.136	237.636
A_52_P558577	Zfp263	ref|NM_148924|ens|ENSMUST00000023176|ens|ENSMUST00000159425|ens|ENSMUST00000161630	0.284954	1.06882		1.09342e-12	3.29654		6.92507e-12	2.87945		3555.41	3737.35	3840.03	4250.16	4794.95	4660.6	11611.8	12583.1	13896.2	12843.9	14548.7	13302.4
A_55_P2049687	Efna2	ref|NM_007909|ens|ENSMUST00000003154|gb|AK140544|gb|U14941	0.750799	1.06752		2.31388e-05	3.28574		2.41904e-05	3.2703		64.5574	64.376	23.5888	50.1251	51.5914	46.5842	148.846	137.928	164.689	130.264	192.813	161.217
A_55_P2157751	Stk35	ref|NM_183262|ens|ENSMUST00000082067|gb|AK006778|gb|BC047277	0.662066	1.06649		1.05947e-08	4.69833		3.42134e-08	4.14941		85.2992	91.8056	60.0516	77.6336	122.338	86.6633	370.336	351.687	358.856	327.947	435.543	393.14
A_55_P2029746	AK132033	gb|AK132033|riken|2900019G23	0.568834	1.06142		6.99714e-14	11.3105		2.62267e-14	13.239		2832.38	3451.72	2787.2	2664.96	2964.76	2544.03	35969.8	38023.4	32534.9	35037.2	43435.9	34658
A_55_P2202425	4933439G12Rik	gb|AK017121|tc|TC1621347|riken|4933439G12|nap|NAP020065-001	0.779636	1.05995		4.59353e-10	15.1906		1.64024e-10	18.4751		11.3776	6.10195	6.07797	7.90026	5.93904	6.11147	115.6	93.2977	129.475	93.3935	135.456	129.475
A_65_P08971	F3	ref|NM_010171|ens|ENSMUST00000029771|gb|M57896|gb|AK137642	0.810054	1.05434		1.82831e-10	21.4137		3.24169e-11	31.1481		21.3975	19.4754	21.8642	19.3745	14.5233	12.2645	638.171	463.023	280.24	477.068	366.452	551.192
A_52_P399934	Dusp2	ref|NM_010090|ens|ENSMUST00000028846|gb|AK134067|gb|AK088059	0.453794	1.05201		1.19315e-19	37.506		4.7845e-20	46.459		1044	1140.06	927.626	810.956	953.382	867.825	42002.9	38647.8	43378.7	45469.1	40420.5	44173.7
A_55_P2168736	Relb	ref|NM_009046|ens|ENSMUST00000098754|ens|ENSMUST00000148040|ens|ENSMUST00000131759	0.611383	1.05057		2.39175e-10	3.75388		1.19367e-10	3.99877		1490.42	1350.33	1353.89	1137.7	1858.21	1237.92	5525.92	5420.09	5437.4	5262.38	6213.54	5758.19
A_66_P120882	Nfkbib	ref|NM_010908|ens|ENSMUST00000108274|ens|ENSMUST00000085851|ens|ENSMUST00000032815	0.519784	1.04876		8.65294e-13	4.2893		5.10866e-13	4.51166		989.167	851.481	881.233	911.387	926.04	872.626	4405.84	3606.04	4153.18	3932.96	4582.76	4213.78
A_55_P1980287	Birc3	ref|NM_007464|ens|ENSMUST00000161642|ens|ENSMUST00000115674|ens|ENSMUST00000013949	0.710398	1.04784		4.76373e-09	4.05292		2.91354e-09	4.2552		491.276	416.34	444.269	354.418	593.358	428.5	2020.64	1748.01	1775	1830.6	2328.04	1691.28
A_66_P113760	Acvr2a	ref|NM_007396|ens|ENSMUST00000063886|gb|AK164527|riken|D330024F24	0.71347	1.04672		2.55056e-10	5.41996		5.60564e-10	4.96478		106.052	85.2141	80.6566	112.419	86.8781	110.777	539.598	512.561	403.437	459.286	497.509	554.679
A_55_P2054684	A_55_P2054684	0	0.901427	1.0459		2.7561e-06	12.3487		1.62382e-05	8.71285		7.06162	24.7235	14.0864	11.1538	19.124	36.5361	160.273	176.607	152.309	223.362	116.197	187.247
A_55_P1957213	3930401B19Rik	gb|AK019465|tc|TC1677196|tc|TC1666470|tc|TC1681054	0.761821	1.04453		4.63977e-11	8.94581		8.78461e-11	8.16619		1436.76	2010.03	1570.71	1603.82	2363.49	1817.07	17942.6	16145	13734.3	16991.2	16758.4	15865.4
A_55_P2082806	Trib1	ref|NM_144549|ens|ENSMUST00000067543|gb|AK044537|gb|BC006800	0.592979	1.04395		5.11835e-12	4.11272		3.47456e-10	2.91127		973.826	1178.55	1132.43	1757.85	1505.26	1592.64	4604.09	4654.14	4765.13	5335.1	4424.81	4895.7
A_55_P2140626	Arl5b	ref|NM_029466|gb|BC066810|gb|AK053731|tc|TC1609408	0.58764	1.0426		2.39503e-11	3.39121		2.58998e-11	3.3699		379.967	388.955	397.166	335.891	469.421	429.311	1248.78	1377.37	1359.07	1298.29	1440.35	1407.68
A_51_P295192	Nfkbia	ref|NM_010907|ens|ENSMUST00000021413|gb|AK151608|gb|AK151115	0.445044	1.04139		2.63924e-21	37.0205		3.67437e-21	34.3746		12467.6	11671.5	12467.6	13489	15167.5	12641.7	433959	505903	527569	527569	505903	527569
A_55_P2011981	Ebf4	ref|NM_001110513|ens|ENSMUST00000110288|ens|ENSMUST00000134728|ens|ENSMUST00000126740	0.925732	1.03586		0.00247986	3.79513		0.0034101	3.58802		19.271	34.8361	26.3042	41.0682	25.5673	22.0802	73.2222	126.32	102.229	114.788	69.5289	129.716
A_55_P2052939	Dyrk2	ref|NM_001014390|ens|ENSMUST00000004281|gb|AK155496|gb|BC085145	0.790014	1.03452		2.27608e-09	4.45166		3.50654e-09	4.25973		226.135	146.576	172.42	184.646	235.751	165.063	866.436	737.577	777.716	787.633	892.062	778.007
A_55_P2077068	Malt1	ref|NM_172833|ens|ENSMUST00000102868|ens|ENSMUST00000049248|gb|AK085071	0.666812	1.03376		5.14648e-12	3.88392		5.9909e-13	4.76174		2128.62	2152.65	1832	1509.86	1786.23	1840.01	9252.96	8376.9	7246.16	8025.08	8838.59	8690.96
A_55_P1989733	Nfkbib	ref|NM_010908|ens|ENSMUST00000085851|ens|ENSMUST00000032815|gb|AK156731	0.592404	1.03218		3.97714e-14	4.15167		3.33682e-14	4.21903		3235.56	2952.05	3037.57	3055.3	3300.8	3015.75	14366.3	12134.3	13547.1	13100.2	14145.9	13972.5
A_30_P01032196	chr16:84708695-84708806_F	0	0.929101	1.03139		6.31723e-12	423.147		6.26997e-12	424.408		7.94628	26.837	7.70423	8.35419	25.2442	8.30189	5006.2	5979.88	4149.15	6305.08	4391.2	4904.87
A_55_P2111860	Zc3h12c	ref|NM_001162921|ens|ENSMUST00000038822|gb|AK220416|nap|NAP019194-001	0.808274	1.03047		2.15478e-11	7.27888		2.55331e-10	5.38315		144.463	206.939	157.406	306.164	197.05	207.706	1271.49	1214.8	1174.31	1196	1311.41	1255.11
A_52_P664656	Acvr2a	ref|NM_007396|ens|ENSMUST00000112783|ens|ENSMUST00000063886|gb|AK041246	0.923736	1.02998		2.47782e-07	13.2504		6.80966e-06	7.29078		8.77032	13.3764	26.7822	46.0599	15.2316	28.9127	204.261	191.63	175.346	188.06	200.88	195.971
A_30_P01027310	chrX:18734106-18744367_R	0	0.886778	1.02982		1.65546e-06	4.44387		2.94766e-07	5.50362		455.855	609.643	408.723	361.7	352.034	512.085	2686.48	2531.72	1562.56	3021.61	2002.38	1891.48
A_52_P161488	Clec4e	ref|NM_019948|ens|ENSMUST00000032239|gb|AK170698|gb|AK036493	0.831775	1.02972		3.35044e-13	18.237		5.07032e-13	16.8906		2765.84	2144.61	2335.64	2104.85	3803.21	2400.97	54305.1	42295	41559.8	36858.3	59516.4	47515.2
A_55_P2066116	Bcl3	ref|NM_033601|ens|ENSMUST00000065454|gb|AK155016|gb|M90397	0.746349	1.02955		3.80131e-12	5.04256		6.75816e-12	4.74996		3216.78	2717.38	4037.37	3463.46	3764.13	3563.8	17630.7	15695.9	18619.2	15901.8	19903	17638
A_55_P2273439	Nlrp3	ref|NM_145827|ens|ENSMUST00000079476|ens|ENSMUST00000101148|ens|ENSMUST00000101147	0.766501	1.02876		1.75233e-14	11.3392		4.2769e-15	14.2512		130.287	107.565	87.5212	85.5514	97.2846	81.4527	1118	1208.25	1298.65	1228.26	1318.79	1168.55
A_55_P2075385	Orai2	ref|NM_178751|ens|ENSMUST00000041048|gb|AK036013|gb|AK079619	0.686737	1.02696		2.61697e-14	5.11992		2.02459e-13	4.18761		509.603	474.081	546.145	636.603	655.531	623.472	3063.57	2490.47	2532.59	2671.99	3021.61	2582.05
A_55_P1954724	A130040M12Rik	ref|NR_002860|ens|ENSMUST00000156081|ref|XR_104972|ref|XR_107773	0.835616	1.0248		1.91311e-12	9.21117		2.11111e-12	9.0814		1642.87	2125.52	1729.21	1691.75	2294.24	1757.85	21153.4	18011.1	15065.9	18318.3	20148.7	16678.5
A_55_P1983459	Cflar	ref|NM_207653|ens|ENSMUST00000140940|ens|ENSMUST00000069333|ens|ENSMUST00000114313	0.831071	1.0247		2.69506e-13	11.5078		3.03796e-13	11.2935		189.124	149.539	148.06	192.319	172.501	143.177	2366.76	1641.27	1676.11	1962.67	2028.5	1737.86
A_30_P01027623	chrX:18734106-18744367_R	0	0.899982	1.02469		1.1287e-06	4.24495		7.6459e-08	5.88988		487.568	627.386	524.948	355.782	357.949	508.583	2823.76	2694.12	1740.15	3207.2	2093.64	2093.06
A_55_P2045258	Ehd1	ref|NM_010119|ens|ENSMUST00000099884|ens|ENSMUST00000148547|ens|ENSMUST00000025684	0.779931	1.02231		1.05529e-12	4.68022		5.06713e-12	4.02848		2644.17	1995.73	2089.58	2835.72	2579.9	2600.91	13021.4	9901.97	10180.4	11253.6	11989.6	10323.2
A_51_P270426	Egr4	ref|NM_020596|ens|ENSMUST00000095759|gb|AK141637|tc|TC1586010	0.926307	1.02133		7.61377e-10	17.9058		4.63815e-09	12.7702		7.19862	7.05477	7.01975	7.04783	20.6602	6.99304	123.708	98.7645	149.601	109.077	167.476	105.083
A_55_P2136880	Ppp1r15a	ref|NM_008654|ens|ENSMUST00000098456|ens|ENSMUST00000141691|ens|ENSMUST00000042105	0.747981	1.01936		5.63228e-17	8.888		2.16594e-17	10.1817		3137.72	3038.41	2863.97	2750.35	2708.35	2556.23	26632.5	26518.3	31088.6	30891	29055	25689.7
A_51_P470715	Cish	ref|NM_009895|ens|ENSMUST00000085102|gb|AK170554|gb|AK171431	0.936133	1.01842		1.98403e-12	72.0939		3.01175e-12	64.2759		34.9442	35.8997	35.2085	23.226	64.2654	43.9116	2426.06	2579.36	2664.22	2066.25	3013.66	2802.11
A_55_P2054200	Tnip3	ref|NM_001001495|ens|ENSMUST00000053641|ens|ENSMUST00000114236|gb|BC104392	0.866035	1.01718		4.17959e-11	4.71805		8.80442e-11	4.3769		3562.81	3127.51	2384.05	3391.95	3280.05	3173.37	15975.8	14229.5	14069.7	13311.6	16650.8	15111.9
A_51_P389885	Spic	ref|NM_011461|ens|ENSMUST00000133724|ens|ENSMUST00000004473|gb|AK156024	0.898786	1.01674		9.43507e-08	3.23706		5.23151e-09	4.24277		530.012	529.883	525.355	373.742	516.76	357.783	1717.03	1648.46	1832.63	1557.91	2260.62	1545.87
A_55_P2036693	Cd40	ref|NM_011611|ref|NM_170704|ref|NM_170703|ref|NM_170702	0.897753	1.01325		1.7394e-16	33.0479		1.49755e-17	59.3887		481.282	414.357	574.961	261.702	270.55	288.803	20461.2	15351.6	16509.4	16156.2	18779.9	17715.2
A_66_P125948	Cass4	ref|NM_001033538|ens|ENSMUST00000099061|gb|AK170726|gb|AK089450	0.948492	1.01302		2.41358e-06	4.07071		2.60277e-08	7.22992		58.8235	74.6598	38.0541	39.8208	32.6423	24.1642	227.953	222.055	213.214	224.588	254.927	193.521
A_55_P1966194	Plek	ref|NM_019549|ens|ENSMUST00000020321|ens|ENSMUST00000102881|gb|AK038804	0.832756	1.01128		2.09328e-15	4.70183		4.98935e-16	5.44928		16470.5	18038.6	17671	15241.3	14996.1	15193.9	76666	80093.6	84631.1	73121.1	90717.9	80427.4
A_51_P417854	Rab20	ref|NM_011227|ens|ENSMUST00000033900|gb|X80332|gb|AB232614	0.893604	1.0098		3.71865e-15	7.76397		8.56437e-15	6.98238		302.73	231.894	293.851	297.796	325.129	300.729	2219.93	2104.26	2186.19	2095.39	2352.37	2122.58
A_52_P98625	Ankrd57	ref|NM_172939|ens|ENSMUST00000095658|gb|AK050497|tc|TC1633487	0.952131	1.00714		1.78964e-11	6.87007		1.51206e-12	9.6358		261.956	298.546	258.156	151.85	268.011	186.612	2074.57	1806.15	1820.48	1587.68	2049.99	2131.72
A_55_P2051666	Nfkbib	ref|NM_010908|ens|ENSMUST00000032815|gb|AK038631|tc|TC1592802	0.995043	1.00061		1.4502e-14	12.7133		1.01752e-14	13.4749		121.249	94.8398	97.7178	90.0553	113.333	92.7773	1552.63	1290.13	1130.15	1267	1432.08	1239.55
A_30_P01032489	chr8:41934312-41945487_R	0	0.998307	1.00035		6.68103e-07	3.60413		1.23613e-07	4.29246		192.453	127.433	99.9615	117.72	101.678	122.338	607.336	467.561	395.721	466.622	494.121	482.973
A_52_P434055	Birc3	gb|BC011338|ens|ENSMUST00000115672|tc|TC1589149	0.997569	0.99935		6.78827e-06	3.95189		2.55559e-06	4.43525		57.3154	46.4594	60.7764	40.1153	67.1432	42.5775	248.266	243.965	158.078	299.172	206.3	153.576
A_55_P1963364	Fam55c	ref|NM_001134494|ens|ENSMUST00000099705|gb|AK157499|gb|CJ305174	0.989963	0.998999		1.41691e-11	3.72194		2.52539e-12	4.35538		167.112	182.008	142.709	130.438	136.561	152.966	598.252	561.935	655.976	540.53	606.793	662.869
A_55_P1973347	A130040M12Rik	ref|NR_002860|ref|XR_107773|gb|AK149472|gb|AK019465	0.989714	0.998613		4.04169e-11	5.25374		3.47305e-11	5.34255		2174.25	2578.65	2227.33	1917.09	2841.03	2162.67	11972.2	15670.9	11245.8	12125.9	14229.5	12149.4
A_51_P235123	Nfkbie	ref|NM_008690|ens|ENSMUST00000024742|gb|AK151450|gb|AK011965	0.965695	0.998092		2.66898e-18	7.19627		1.67941e-18	7.62904		1987.31	1827.05	1890.96	1800.4	1793.55	1770.57	14669.2	14283.9	14877	13460.1	14468.2	15786.5
A_51_P364485	Tnfaip2	ref|NM_009396|ens|ENSMUST00000021710|ens|ENSMUST00000102745|ens|ENSMUST00000127028	0.966385	0.995224		2.59084e-14	16.8059		2.46805e-14	16.9541		13537.7	13489	13116.5	10373.4	17047.8	12901	242429	206474	218686	194593	243001	227672
A_55_P2225460	AW555355	gb|AK157022|tc|TC1657367|riken|F830112P20	0.987541	0.994423		0.000962128	4.1457		0.000969731	4.14022		24.6802	23.3566	19.6961	10.9666	41.9934	24.1972	124.566	104.151	60.8894	103.656	90.9909	81.416
A_55_P2249556	A630081D01Rik	gb|AK042310|tc|TC1641394|riken|A630081D01	0.981355	0.993971		1.04679e-08	15.3142		5.50507e-08	11.2743		44.0085	17.556	27.1929	23.8383	73.3853	29.4734	463.836	448.663	340.099	450.043	467.775	326.383
A_51_P421958	Sgms1	ref|NM_144792|ref|NM_001168525|ref|NM_001168526|ens|ENSMUST00000151289	0.919827	0.993825		1.78073e-13	3.85954		2.34808e-14	4.65554		9508.49	8061.32	7913.5	6548.28	7280.89	7006.12	30491.1	32564.2	36942.7	29963.1	33897.7	35310.3
A_30_P01020672	chrX:18734106-18744367_R	0	0.975863	0.993705		2.73648e-06	4.25867		2.35656e-07	5.78069		727.841	827.101	565.06	503.745	422.923	628.039	3742.02	3359.43	2310.04	4238.39	2656.11	2521.38
A_51_P208121	Klhl25	ref|NM_182782|gb|AK157879|gb|BC027373|tc|TC1582684	0.933402	0.993278		2.15414e-14	7.60356		8.86295e-14	6.37773		444.657	453.642	458.393	526.799	581.691	498.863	4352.72	3148.83	3305.15	3325.14	3852.56	3440.97
A_30_P01018244	chr8:70623390-70645212_R	0	0.971665	0.992077		9.38902e-07	5.43568		3.86533e-06	4.53286		151.788	91.0123	91.3106	191.875	89.3701	122.856	600.995	616.715	527.998	517.025	582.111	629.372
A_55_P2051229	Gpr132	ref|NM_019925|ens|ENSMUST00000021729|gb|AK153765|gb|AK154509	0.925326	0.990531		3.16057e-12	6.35344		8.79425e-12	5.63626		2531.72	2288.05	2913.02	2222.86	3793.73	2814.38	18002.4	15520.6	18082.4	15335.6	18203.1	17506.5
A_55_P2329680	Dyrk2	gb|AK149371|tc|TC1663782|riken|C730001P21	0.910116	0.989387		2.66235e-10	3.60898		2.63297e-09	2.99667		337.02	367.607	391.5	512.323	350.974	456.101	1208.58	1332.3	1448.56	1380.62	1202.07	1349.4
A_52_P226929	Cflar	ref|NM_207653|ens|ENSMUST00000140940|ens|ENSMUST00000069333|ens|ENSMUST00000114313	0.743114	0.986588		6.02111e-20	10.1782		1.03903e-19	9.41301		633.091	607.58	619.551	685.233	655.39	643.595	6619.01	6592.45	6737.04	6418.41	6658.12	6551.46
A_51_P200544	Tnip3	ref|NM_001001495|ens|ENSMUST00000114236|gb|AK033534|riken|9030611K07	0.884843	0.984715		5.39045e-12	6.49126		3.30579e-12	6.89776		532.818	389.541	358.684	425.059	356.394	391.997	2995.54	2670.14	2794.55	2400.97	3132.5	2810.67
A_51_P423578	Slfn2	ref|NM_011408|ens|ENSMUST00000038038|gb|BC138749|gb|BC138750	0.807936	0.984228		3.9021e-13	3.90927		9.34946e-13	3.62693		7708.32	6350.26	7348.33	8107.83	7749.03	6865.74	30524.9	26993	28092.6	27537.3	29403.5	27120.6
A_55_P2007495	A_55_P2007495	0	0.963518	0.984096		5.38644e-07	15.9054		5.42834e-07	15.8792		139.501	281.4	340.75	285.915	165.997	268.556	2370.05	5783.79	4365.71	5853.97	2445.99	3952.91
A_51_P268069	Six1	ref|NM_009189|ens|ENSMUST00000050029|gb|X80339|gb|AK031122	0.951638	0.98124		9.11692e-06	7.10803		0.00113537	3.37236		17.1056	12.1458	29.8099	31.1753	43.5886	39.9873	124.12	107.087	162.064	97.3305	165.138	125.151
A_55_P2015258	Trim13	ref|NM_001164220|ref|NM_023233|ens|ENSMUST00000039562|gb|BC138576	0.798136	0.98069		2.96145e-15	8.78071		6.26158e-15	7.93593		581.534	514.141	507.411	542.203	586.078	608.743	5528.22	4465.48	4766.78	4656.08	4579.9	5164.45
A_66_P116252	Dusp16	ref|NM_130447|ref|NM_001048054|ens|ENSMUST00000100857|gb|AK014441	0.763474	0.979337		2.34069e-12	3.6225		6.47299e-12	3.33479		719.495	608.929	658.039	667.045	680.033	764.287	2608.67	2411.64	2364.14	2090.74	2791.84	2363.49
A_55_P2088014	Cdc42ep4	ref|NM_020006|ref|NM_001163346|ens|ENSMUST00000053536|ens|ENSMUST00000106616	0.614403	0.977588		3.17968e-18	7.1695		4.78108e-18	6.8201		2497.73	2256.39	2619.54	2431.79	2710.04	2443.1	18489.3	17638	19580.1	17822.4	18156.5	18361.5
A_55_P2069714	Sqstm1	ref|NM_011018|ens|ENSMUST00000147846|ens|ENSMUST00000131214|ens|ENSMUST00000102774	0.698652	0.965913		4.4933e-10	3.22716		8.20739e-10	3.07886		8188.59	8104.46	7766.24	8821.45	8201.66	7394.82	33253.1	22873.7	24319.1	22899	26836.3	27096.1
A_51_P253527	Rffl	ref|NM_026097|ref|NM_001164569|ref|NM_001164570|ref|NM_001007465	0.777855	0.965797		9.92706e-08	3.01815		5.81362e-08	3.15459		67.8567	83.1342	67.0748	64.051	81.9811	56.9116	231.359	193.746	223.587	183.696	250.721	193.907
A_55_P1985890	Tiparp	ref|NM_178892|ens|ENSMUST00000047906|gb|AK162094|gb|AK032453	0.44056	0.964277		2.23992e-14	3.22636		3.37053e-14	3.13028		1051.48	1155.66	1103.06	1093.4	1134.47	1060.7	3439.3	3816.67	3807.16	3134.67	3749.29	3775.89
A_66_P136097	Trim13	ref|NM_001164220|ref|NM_023233|ens|ENSMUST00000039562|gb|BC138576	0.457134	0.961575		4.92774e-18	9.33236		1.53276e-17	7.99885		393.989	364.165	404.022	450.761	405.675	447.98	3702.54	3822.5	3738.39	3594.56	3369.69	3835.77
A_55_P2089710	Ednrb	ref|NM_007904|ref|NM_001136061|ens|ENSMUST00000088530|ens|ENSMUST00000022718	0.902512	0.961471		6.57528e-06	7.93203		8.02611e-08	18.5541		87.4817	24.6422	43.5011	11.5768	23.2952	24.5229	365.544	385.56	314.427	317.038	364.8	336.639
A_55_P1998811	A_55_P1998811	0	0.677806	0.961295		1.90519e-15	16.1164		1.08557e-15	17.8314		956.466	1088.78	1082.31	950.571	900.392	857.665	16011.3	21468	17062	19006.4	16963	16060.2
A_30_P01033281	chr16:84707202-84707748_F	0	0.805144	0.959636		2.63906e-14	62.7891		2.0153e-14	67.478		10.2901	8.11308	8.01632	7.6821	7.91314	8.09112	659.551	588.052	378.062	621.005	506.894	408.304
A_55_P1952235	Spry1	ref|NM_011896|ens|ENSMUST00000094301|ens|ENSMUST00000108107|ens|ENSMUST00000038569	0.857862	0.958636		7.12404e-10	19.9904		1.09059e-10	29.9548		25.7232	20.7768	36.0363	10.0432	20.6532	24.4405	542.493	537.511	490.633	581.691	388.955	552.971
A_55_P1960936	A_55_P1960936	0	0.643321	0.957445		4.59307e-16	20.1915		3.25029e-16	21.5817		3215.44	3752.93	4043.81	3323.07	3301.72	3156.04	72344.7	85048.6	69788.4	79579	66801.8	70664.6
A_52_P587738	P2ry2	ref|NM_008773|ens|ENSMUST00000037540|gb|AK017378|gb|AK156185	0.634683	0.956306		1.24477e-09	3.14489		6.54869e-09	2.77647		1369.18	1126.55	1004.42	1502.55	1045.08	1256.16	4094.3	3668.82	3563.8	4100.26	2961.68	3815.35
A_66_P126313	Rhof	ref|NM_175092|ens|ENSMUST00000031401|gb|AK172212|gb|BC096597	0.657278	0.956302		1.64224e-11	5.16325		5.11093e-10	3.6863		1035.64	829.185	801.645	1079.02	1371.37	1130.86	5199.65	4387.85	4740.75	4031.78	5264.21	4414.39
A_55_P2201454	2310079F09Rik	gb|AK142062|riken|D230018B15	0.886136	0.955005		0.000134074	4.84676		0.000419788	4.06297		23.4114	62.7307	55.3288	35.7666	86.9757	38.4596	238.701	240.59	153.701	222.901	239.075	143.052
A_55_P2111790	Gem	ref|NM_010276|ens|ENSMUST00000029868|ens|ENSMUST00000108304|gb|AK168401	0.818059	0.953053		1.41013e-14	220.003		1.70677e-14	206.077		9.29838	8.9814	13.7728	7.57602	19.5332	8.48433	1968.12	2171.84	2782.95	1784.37	2617.18	2180.59
A_55_P2035315	Rasgef1b	ref|NM_145839|ref|NM_181318|ens|ENSMUST00000031276|gb|AK028756	0.548932	0.946		6.26119e-15	12.2396		5.17937e-15	12.6181		12543	11665	10776.5	11045	10169.1	10719.1	139133	135169	146435	119603	130212	148902
A_55_P2404808	2210406H18Rik	gb|AK008836|riken|2210406H18|nap|NAP091151-1	0.672295	0.945789		2.04084e-07	3.05418		6.95383e-08	3.35093		560.185	434.394	389.646	294.291	511.369	403.018	1543.83	1358.03	1318.24	1082.54	1788.21	1199.32
A_30_P01026687	chr8:59994102-59994797_F	0	0.860975	0.945249		0.000132317	4.85563		4.14604e-05	5.84351		33.5458	31.0211	58.8235	10.9851	59.5228	45.2664	197.247	175.503	193.591	158.522	208.537	169.883
A_55_P1954092	LOC100503637	ref|XM_003085330|gb|BB713741	0.576653	0.945059		7.67388e-16	22.8835		6.20649e-16	23.8753		4931.8	5346.58	6133.52	4742.07	5193.53	4856.16	129223	135450	112846	126897	114342	114517
A_55_P2071952	Wdr92	ref|NM_178909|gb|AK139758|gb|AK218830|gb|AY940476	0.345793	0.941959		3.74858e-18	15.1816		3.17357e-18	15.6233		2736.66	2902.94	2950.41	2769.1	2575.43	2497.73	44992.6	51148.3	39748.1	44861.8	43019.4	39490
A_55_P2022604	1200009I06Rik	ref|NM_028807|ens|ENSMUST00000072646|ens|ENSMUST00000021709|gb|AK004674	0.499491	0.941525		1.19725e-12	5.57838		9.85928e-12	4.47202		510.643	532.386	455.972	564.383	620.058	572.737	2977.74	2771.79	2868.14	2768.33	2637.22	2671.25
A_52_P265965	Trim36	ref|NM_178872|ref|NM_001170855|ens|ENSMUST00000037011|gb|BC058106	0.558105	0.94134		2.71379e-09	3.28624		8.51764e-09	2.99936		367.248	252.777	279.381	300.2	285.228	331.368	1138.01	841.629	977.681	769.139	988.646	1015.96
A_55_P1978866	A_55_P1978866	0	0.672302	0.938813		2.0642e-13	25.4347		3.03806e-13	23.4874		1337.11	1744.38	1753.35	1642.07	1568.42	1664.65	37047.8	54884.1	39490	48621.3	35149.1	38838.5
A_55_P2050268	Nfkbid	ref|NM_172142|ens|ENSMUST00000108176|ens|ENSMUST00000108175|ens|ENSMUST00000046177	0.599259	0.938203		6.01136e-11	6.13207		1.8079e-11	7.12619		3923.7	3207.2	2650.96	2384.55	2662.01	2710.04	27487.7	18286.6	17490.7	16785.2	21273.9	20148.7
A_51_P452629	Tlr2	ref|NM_011905|ens|ENSMUST00000029623|gb|AF185284|gb|AK005043	0.65473	0.938119		6.3861e-10	6.18762		8.59256e-10	5.96582		3228.84	3106.56	3812.71	2388.85	4791.3	3064.21	21572.4	20086	23755.9	16816.6	25904.2	19427.3
A_55_P2009861	BB713741	gb|BB713741	0.813467	0.936913		3.42522e-09	23.2604		4.60465e-09	21.8144		493.994	737.413	901.092	797.306	562.738	727.604	12494.5	23201	17891.7	22283.7	11630.3	16291.1
A_55_P2098697	Tnfaip2	ref|NM_009396|ens|ENSMUST00000102745|ens|ENSMUST00000156003|ens|ENSMUST00000021710	0.546528	0.936071		1.50722e-14	16.4639		1.8989e-14	15.8018		7766.24	7616.96	7587.98	6075.55	9880.72	6932.69	137932	121382	118711	110119	124217	118967
A_66_P121086	Map3k8	ref|NM_007746|ens|ENSMUST00000025078|gb|AK157123|gb|AK172424	0.63214	0.935659		1.04707e-07	3.44227		7.37217e-08	3.55537		366.714	304.298	337.394	202.76	374.409	371.222	1447.25	1003.55	1081.49	1041.61	1030.27	1187.49
A_55_P2189893	A630073K07Rik	gb|AK042233|riken|A630073K07	0.776396	0.932677		1.94669e-06	5.74791		0.000120309	3.37523		39.4641	48.2117	29.9194	50.604	82.0312	54.3584	227.304	262.754	171.929	225.51	250.954	146.312
A_30_P01024571	chr16:84702353-84710928_F	0	0.856088	0.930226		3.4219e-08	47.5915		5.07744e-07	23.5894		13.0128	7.85407	35.9612	29.9468	21.2088	37.2289	769.939	823.195	565.95	791.382	611.789	591.031
A_55_P1960735	Gdf15	ref|NM_011819|ens|ENSMUST00000110103|ens|ENSMUST00000003808|gb|AK144199	0.422282	0.925785		4.74828e-11	4.26158		3.4725e-12	5.59558		2555.34	3438.59	3554.18	2136.3	1955.33	2506.4	12089.8	14346.4	15812.7	13123.8	12648.7	13045.8
A_51_P172573	Sod2	ref|NM_013671|ens|ENSMUST00000007012|gb|AK002428|gb|AK168591	0.0949227	0.925539		2.37592e-17	5.55536		7.78601e-17	4.90824		23777.3	23267	21708.9	23731.2	25232.6	23064.7	120169	121871	130483	111881	122328	110862
A_51_P336833	Fabp4	ref|NM_024406|ens|ENSMUST00000029041|gb|K02109|gb|AK003143	0.581831	0.924052		5.82634e-07	3.06448		1.64057e-08	4.29722		4475.71	4854.14	4387.85	3023.7	3009.27	2890.89	14543.6	14015.2	14865.7	13170.3	13471.3	13361.6
A_55_P2010038	Tnfsf9	ref|NM_009404|ens|ENSMUST00000039490|gb|AK155610|tc|TC1621244	0.303105	0.920943		2.89242e-21	213.907		1.52104e-21	266.702		890.067	819.591	777.517	607.58	575.372	653.286	163078	186964	212986	166735	164931	182407
A_55_P2051596	A_55_P2051596	0	0.452317	0.920825		3.29192e-14	14.3049		1.77084e-14	15.9307		710.899	812.047	802.045	647.843	639.088	632.228	10174.7	14295.8	11516.4	11763.3	10186.7	10742.9
A_30_P01028762	chr16:84702353-84710928_F	0	0.649347	0.919433		8.23096e-13	38.9079		6.58829e-13	41.0329		6.218	9.3178	6.5289	6.36103	6.35737	6.28277	404.916	276.624	178.343	304.298	245.306	205.326
A_55_P1971889	F3	ref|NM_010171|ens|ENSMUST00000029771|ens|ENSMUST00000090417|gb|AK137642	0.697782	0.919128		8.73509e-11	23.8275		1.11083e-11	37.8967		204.673	136.334	89.681	79.1545	74.4748	83.8942	4501.22	3068.04	2643.44	2765.26	2903.75	3484.65
A_55_P2091601	Col11a2	ref|NM_009926|ens|ENSMUST00000076926|ens|ENSMUST00000114258|ens|ENSMUST00000114257	0.699688	0.918109		9.86482e-06	3.96956		0.000576853	2.53598		42.1374	27.0443	38.3337	37.5008	56.706	60.5015	170.994	144.907	107.025	111.03	124.036	147.915
A_52_P299771	Bcl2a1c	ref|NM_007535|ens|ENSMUST00000066460|gb|BC120720|gb|BC132545	0.560009	0.917043		2.48983e-11	10.4959		8.22274e-12	12.5401		701.549	621.129	580.053	513.859	477.62	467.882	8234.13	6554.18	6358.63	6019.38	6705.83	6471.12
A_55_P2124461	BC057675	gb|BC057675|gb|BC016227|gb|BC037157|gb|AK144717	0.256275	0.912992		4.89871e-15	8.75543		1.5167e-14	7.52903		1850.76	2217.32	2176.21	2051.27	2464.54	2133.05	20129.2	21708.9	16483.1	17919	17715.2	17270.2
A_30_P01025697	chr16:84707202-84707748_F	0	0.484083	0.908946		3.14821e-16	85.7962		4.53822e-16	77.4782		5.86792	5.80445	5.83325	5.87676	5.91402	5.84539	565.475	538.249	371.753	543.581	413.195	375.558
A_55_P1978424	Bcl2a1d	ref|NM_007536|ref|NM_007534|ref|NM_009742|ens|ENSMUST00000098486	0.268514	0.908444		1.73117e-14	8.74708		4.84401e-15	10.5097		7110.82	7197.6	7470.56	5686.79	5656.92	5022.19	69489.1	58332	64504	57210.8	54694.2	62544.7
A_52_P520495	Vcam1	ref|NM_011693|ens|ENSMUST00000106493|ens|ENSMUST00000029574|gb|AK016465	0.792403	0.90621		4.85106e-05	7.56624		5.76091e-07	18.8259		50.9669	37.2919	20.616	27.6529	8.2068	8.67889	358.756	171.966	259.714	204.472	260.43	221.708
A_55_P2036240	LOC100503637	ref|XM_003085330|gb|AK141540|gb|AK081500|gb|BB713741	0.206541	0.903849		2.3945e-18	32.8008		3.10882e-18	30.9863		808.122	890.69	937.334	889.197	791.382	836.389	31298.4	35071.2	27015.5	29117.5	28864.3	26010.4
A_30_P01028475	chr16:84707202-84707748_F	0	0.52825	0.903503		8.51197e-15	71.1009		1.22298e-14	64.4968		6.34953	6.13188	6.27498	6.42969	6.09083	6.15313	515.622	533.639	280.672	455.735	361.279	344.156
A_55_P2105843	A_55_P2105843	0	0.44028	0.903023		4.33408e-14	23.2613		5.10467e-14	22.5099		780.974	985.102	1158.23	954.34	895.209	845.916	22935.6	27120.6	22623	24862.8	19827.3	20759.7
A_55_P2090505	A_55_P2090505	0	0.384634	0.902712		8.52773e-13	10.0464		2.1425e-12	8.78619		1440.05	1674.83	1888.99	1885.85	1530.09	1738.35	17642.9	20491	15670.9	17687	16110.3	14548.7
A_51_P257550	Marcksl1	ref|NM_010807|ens|ENSMUST00000062356|gb|BC006757|gb|X61399	0.313709	0.901689		1.15291e-15	21.3453		8.25182e-16	22.7942		1328.24	1527.33	1543.83	1201.15	1321.99	1183.22	28868.3	31865.3	40325.4	30620.3	29257.1	30419.3
A_66_P110606	ENSMUST00000015981	ens|ENSMUST00000015981|gb|AK028898|tc|TC1582754|riken|4732468D23	0.363443	0.896314		1.03748e-09	4.3571		9.79402e-11	5.62007		128.506	117.172	122.014	70.5904	104.577	84.6032	540.286	539.13	506.234	445.997	562.262	421.281
A_55_P2039086	Nfkbiz	ref|NM_030612|ref|NM_001159394|ref|NM_001159395|ens|ENSMUST00000096026	0.528693	0.89388		3.29826e-14	75.7818		5.69614e-14	65.2968		114.817	70.9972	109.612	79.0712	105.083	119.894	10451.3	7264.76	5766.98	6502.14	7086.22	6672.45
A_52_P374897	Arg2	ref|NM_009705|ens|ENSMUST00000021550|gb|AF032466|gb|U90886	0.76791	0.891456		1.8832e-06	16.1488		2.84954e-06	14.7373		11.4999	8.19424	11.2906	7.49163	17.9754	7.68471	192.685	159.23	136.973	112.105	214.493	123.098
A_55_P2186252	TC1716662	tc|TC1716662	0.454042	0.890493		3.39531e-08	4.43053		2.46742e-09	5.99582		96.3345	57.837	92.5377	45.5551	57.762	56.4899	368.671	377.531	309.13	353.82	274.07	309.057
A_55_P1984556	Ccl12	ref|NM_011331|ens|ENSMUST00000124916|ens|ENSMUST00000000194|ref|XM_003085794	0.549592	0.887237		3.26801e-07	5.10599		5.19787e-07	4.82395		222.52	282.857	417.908	242.686	309.372	288.955	1263.67	1448.15	1967.71	1206.66	1441.74	1427.03
A_55_P2214348	4930469K13Rik	gb|AK037310|tc|TC1614206|riken|A130005E13	0.750075	0.879427		0.0019873	4.3172		0.000614466	5.38673		51.7541	25.4187	27.8163	7.64369	61.9306	27.8708	167.424	175.24	96.8889	122.13	136.246	115.675
A_51_P208240	Tnfsf14	ref|NM_019418|ens|ENSMUST00000005976|gb|BC125477|gb|BC125479	0.207141	0.870261		5.23504e-09	3.28283		2.63706e-07	2.44714		767.717	584.902	698.511	716.484	916.55	761.727	2537.34	1973.03	2377.95	1669.27	2338.55	1959.41
A_30_P01024974	chr15:84752337-84752984_R	0	0.217224	0.868542		6.21068e-09	3.38453		4.28373e-08	2.89367		143.887	133.806	98.5941	134.131	137.259	108.035	469.991	391.5	390.573	336.812	334.291	413.307
A_51_P385812	Il12b	ref|NM_008352|ens|ENSMUST00000102796|gb|AK162981|gb|M86671	0.338851	0.866293		4.31243e-16	117.615		6.06613e-16	106.207		7.02973	7.4162	7.09032	6.65773	6.78073	7.16556	782.702	669.653	982.286	447.378	817.327	908.958
A_55_P1983668	Gm6377	ref|NM_001037917|ens|ENSMUST00000060013|gb|AK080287|tc|TC1585632	0.308274	0.864996		9.24323e-12	10.775		5.12135e-12	11.8348		176.229	153.149	166.392	124.724	140.675	126.687	1750.68	1662.23	1957.64	1636.28	1642.41	1351.27
A_55_P2007496	BB237529	gb|BB237529	0.312435	0.860879		7.44949e-09	4.83428		1.22015e-08	4.5805		152.809	144.941	168.473	139.63	127.095	158.48	694.018	858.111	692.822	789.793	564.786	586.196
A_30_P01033227	chr16:84702353-84710928_F	0	0.319127	0.859507		4.50709e-15	63.6758		8.90854e-15	53.3712		7.46871	7.29951	7.41702	7.13958	7.47576	8.10768	590.126	440.604	342.761	475.832	408.621	287.891
A_30_P01027000	chr8:59994102-59994797_F	0	0.498938	0.858264		1.54431e-05	3.84513		1.64377e-05	3.81702		64.8768	33.9969	51.2106	31.9357	67.5391	33.9757	186.272	196.91	168.296	111.522	219.449	159.007
A_55_P2114318	A_55_P2114318	0	0.693672	0.854232		3.19935e-06	15.4112		3.32567e-06	15.2786		172.641	233.473	317.288	314.645	100.785	259.822	2026.96	5651.82	4515.59	4319.95	2330.14	3162.17
A_52_P1197913	Gadd45b	ref|NM_008655|ens|ENSMUST00000015456|gb|AK010420|gb|AK149895	0.00618719	0.847573		1.26592e-17	8.57094		1.24378e-16	6.42177		4074.76	4528.13	3852.56	4999.61	4518.72	4588.8	35459.9	38897.8	35629.9	29700.5	31492	32022.5
A_55_P2109445	Irf4	ref|NM_013674|ens|ENSMUST00000021784|ens|ENSMUST00000110307|gb|U11692	0.370742	0.846945		9.34437e-10	9.82631		4.81805e-11	16.28		173.837	92.9311	76.1626	56.0037	63.5813	47.2263	1398.34	908.272	897.856	773.308	1008.03	875.486
A_55_P2049867	Ccrl2	ref|NM_017466|ens|ENSMUST00000049984|ens|ENSMUST00000111888|gb|AB009384	0.403609	0.845355		2.5654e-11	23.5252		3.11967e-11	22.589		170.956	146.91	148.303	157.041	160.66	101.236	3826.47	3411.52	4071.66	2621	4023.68	2974.64
A_55_P2074381	A_55_P2074381	0	0.232942	0.843795		5.50189e-13	17.1156		2.71759e-13	19.5384		1163.37	1358.03	1547.37	945.878	991.728	1046.82	19438.1	25136.6	30925.3	24131	17270.2	21782.8
A_55_P2179027	Gem	ref|NM_010276|gb|AK157655|gb|AK158393|riken|F830230B01	0.380429	0.841125		5.46891e-14	100.841		1.16175e-13	81.0977		6.50207	6.97387	13.1187	7.11617	6.6569	14.4278	886.926	719.32	848.835	570.566	862.607	649.011
A_55_P2148478	Klhl25	ref|NM_029652|ref|NM_001122780|ens|ENSMUST00000092073|gb|AK143086	0.0138514	0.835969		8.71405e-12	3.07328		8.68966e-11	2.62284		3396.42	3130.55	3631.12	2916.86	3459.86	3591.57	11511.6	10163.4	10534.3	8610.01	9267.09	8781.79
A_55_P2157360	Tagap1	ref|NM_147155|ref|NM_145968|ens|ENSMUST00000063683|ens|ENSMUST00000114581	0.259594	0.826638		3.48307e-07	3.8588		8.66557e-05	2.33483		361.893	255.266	299.02	316.849	544.003	409.245	1436.46	982.007	1152.22	722.333	1213.03	1030.98
A_55_P2041961	Bmp2	ref|NM_007553|ens|ENSMUST00000028836|gb|AK133923|gb|BC100344	0.498685	0.826551		3.74184e-05	4.71121		8.54197e-05	4.19714		69.6615	46.6311	91.9227	39.1741	120.427	50.5574	290.68	247.487	414.676	181.772	360.961	255.21
A_51_P367866	Egr1	ref|NM_007913|ens|ENSMUST00000064795|gb|AK037837|gb|AK133630	0.136203	0.826276		6.67377e-14	17.9606		5.24295e-14	18.7883		441.834	425.95	511.968	367.169	361.066	357.428	8507.97	8398.41	9267.09	9809.07	5906.14	6323.03
A_52_P327664	Gbp5	ref|NM_153564|ens|ENSMUST00000090127|gb|AF422243|gb|AF487898	0.194867	0.821013		3.8803e-13	21.9911		2.89545e-12	15.0702		81.7366	82.4644	116.953	108.726	127.282	97.3703	2005.16	1784.37	2347.16	1259.73	2222.86	1627.9
A_51_P520966	Icosl	ref|NM_015790|ens|ENSMUST00000105393|gb|AK041421|gb|AK220220	0.0603007	0.819856		1.79618e-13	8.93206		1.88626e-13	8.87073		625.055	530.012	697.254	466.622	573.48	488.163	5570.92	5476.35	6250.69	4066.3	5143.73	4947.9
A_55_P2008987	Ch25h	ref|NM_009890|ens|ENSMUST00000050562|gb|AK160657|gb|AK140360	0.488673	0.810029		7.04839e-05	4.84685		1.43497e-05	6.19598		205.226	129.145	289.233	80.3162	184.646	134.073	884.195	736.474	1337.11	547.354	1015.96	823.977
A_55_P2077681	Prkag3	ref|NM_153744|ens|ENSMUST00000081636|ens|ENSMUST00000113672|ens|ENSMUST00000160732	0.423296	0.80337		0.000129798	3.79331		0.00100336	2.91332		25.1998	60.7545	37.9529	38.1283	33.2744	52.3838	127.62	139.41	172.928	115.004	99.6612	138.908
A_55_P2121456	Fam43a	ref|NM_177632|ens|ENSMUST00000059078|gb|AK137950|gb|BC022623	0.12749	0.792839		8.55056e-11	8.58378		7.31601e-12	12.5458		166.424	204.243	101.016	78.1823	76.5017	94.0327	1581.63	1132.9	1208.75	899.12	1087.27	1087.88
A_55_P2148961	ENSMUST00000143732	ens|ENSMUST00000143732|ens|ENSMUST00000125396|ref|XR_105954|ref|XR_107122	0.559162	0.786915		3.10966e-05	9.98598		0.00141192	4.69755		37.3804	15.3526	7.94876	26.6546	39.0021	20.0181	172.731	175.2	140.11	81.0781	187.839	135.392
A_55_P2182452	Tnfsf15	ref|NM_177371|gb|BC096494|gb|AK041971|tc|TC1589708	0.42469	0.784109		3.00731e-06	7.98421		4.45636e-05	5.18372		40.1364	18.4564	38.7942	31.1582	43.2578	37.4496	290.411	185.102	256.211	130.049	225.783	226.662
A_55_P2033362	Egr2	ref|NM_010118|ens|ENSMUST00000048289|ens|ENSMUST00000105438|gb|AK153882	0.0146559	0.780448		8.95171e-14	8.261		1.74972e-14	10.4264		6971.73	6313.83	4710.62	3407.27	3238.48	4290.71	52197.8	49310.3	47795.9	39709.6	36858.3	40250
A_55_P2059090	Tagap	ref|NM_145968|ref|NM_147155|ens|ENSMUST00000114581|ens|ENSMUST00000036370	0.00917117	0.778601		1.28675e-11	4.16135		6.64559e-10	2.99033		511.865	503.745	511.369	475.832	643.399	546.846	2099.46	1953.03	2448.53	1337.48	1820.98	1885.85
A_52_P613241	Icam1	ref|NM_010493|ens|ENSMUST00000086399|gb|CT010246|gb|CT010302	0.0221074	0.775451		1.17314e-14	14.3505		2.3083e-14	12.8204		611.64	477.068	527.87	425.324	497.403	477.62	10246.9	7322.9	7222.59	5374.44	6664.59	6851.48
A_55_P2128686	Ccdc21	ref|NM_144527|ens|ENSMUST00000137388|ens|ENSMUST00000141384|ens|ENSMUST00000121566	0.296764	0.773371		0.000106719	3.37206		0.0033294	2.27235		55.8761	69.6615	35.6624	47.7679	72.574	60.283	233.322	174.704	126.186	115.653	141.405	145.876
A_52_P597634	Fzd1	ref|NM_021457|ens|ENSMUST00000054294|gb|AK143101|gb|BC053010	0.0364377	0.758683		4.81622e-08	3.1949		3.14753e-09	4.09388		192.586	175.995	159.278	88.147	132.219	98.5156	583.379	595.2	501.745	399.707	472.441	401.081
A_51_P286737	Ccl2	ref|NM_011333|ens|ENSMUST00000124479|ens|ENSMUST00000000193|gb|AK153468	0.0446705	0.754551		8.18273e-12	9.46779		8.9997e-13	13.4087		24435.7	35310.3	30858.9	14766.1	15447.7	17744.7	264114	306430	310321	190021	223854	216889
A_55_P2109382	Adora2a	ref|NM_009630|ens|ENSMUST00000020395|ens|ENSMUST00000105420|gb|U05672	0.186841	0.746366		2.869e-09	12.0326		3.97182e-08	7.88982		44.6033	16.9782	26.5544	24.1895	31.433	39.0227	305.386	243.08	442.324	205.823	262.967	250.15
A_51_P436652	Ccl7	ref|NM_013654|ens|ENSMUST00000021011|gb|L04694|gb|S50588	0.0837612	0.745444		1.11521e-08	5.46721		5.6581e-09	5.94083		7123.65	11172.8	10880.8	7166.24	5660.84	6667.36	46838.3	52129.1	58465.6	40459.8	34586	42737.1
A_55_P2031836	Gpr85	ref|NM_145066|ens|ENSMUST00000115492|ens|ENSMUST00000115491|ens|ENSMUST00000060442	0.00703496	0.734573		1.25962e-12	7.11107		3.02821e-12	6.37763		364.719	313.389	266.474	259.714	238.043	270.887	2602.35	2281.08	1967.71	1649.03	1510.38	1787.22
A_55_P1960238	Slc2a6	ref|NM_172659|ref|NM_001177627|ens|ENSMUST00000129835|ens|ENSMUST00000145742	0.107545	0.727251		1.01285e-06	4.16211		1.00183e-07	5.47446		6917.33	7050.94	7369.24	2183.46	6551.46	4041.29	30434.1	32084.7	28433.4	16431.8	28174.5	23091.9
A_66_P120995	Htr2a	ref|NM_172812|ens|ENSMUST00000036653|gb|AK053140|tc|TC1587888	0.0505494	0.717632		1.04786e-06	3.30307		2.04376e-05	2.54333		192.55	235.193	137.733	173.804	172.182	169.169	694.23	663.356	482.873	366.889	504.433	442.419
A_51_P210956	Vcam1	ref|NM_011693|ens|ENSMUST00000029574|gb|M84487|gb|X67783	0.153515	0.710252		6.5981e-06	4.4697		3.32183e-08	9.51052		741	563.398	440.708	274.3	183.593	137.928	2902.14	2116.4	2904.55	1954.66	1746.56	1778.81
A_51_P199135	Cd83	ref|NM_009856|ens|ENSMUST00000015540|gb|AK156386|gb|AK172515	0.00715732	0.706389		7.29813e-15	21.8974		3.91294e-15	24.8139		3372.03	3233.99	3652.83	1654.75	2954.71	1868.29	79706	71964.6	78646.8	51486.3	56403.6	54884.1
A_52_P203691	Arl5c	ref|NM_207231|ens|ENSMUST00000042971|gb|AK138099|gb|AK154137	0.00730727	0.698214		1.27281e-10	5.45034		1.07816e-10	5.55456		1411.58	1611.74	1973.72	866.4	1502.24	1094.53	9210.73	8130.34	11392.5	5675.37	7438	6621.31
A_55_P2091676	Fas	ref|NM_007987|ens|ENSMUST00000025691|ens|ENSMUST00000112472|gb|M83649	0.0475581	0.688374		4.52641e-06	3.24619		8.42068e-07	3.84859		303.359	274.374	331.611	115.243	282.561	169.701	999.616	931.899	1037.5	488.39	965.552	657.41
A_55_P2216561	2500002B13Rik	gb|AK141659|riken|D030012B19	0.231098	0.686057		0.000246329	4.13397		0.00111774	3.31749		49.0707	19.3517	34.3396	15.4466	48.579	27.1511	176.807	150.663	83.9332	82.8104	100.91	86.7643
A_51_P316935	8430408G22Rik	ref|NM_145980|ref|NM_001166580|ens|ENSMUST00000067354|gb|AK078806	0.085331	0.680312		4.16039e-10	16.6353		8.3074e-10	14.6198		6.82004	7.2893	15.0536	7.29526	6.78839	7.2177	185.549	154.403	109.494	95.5087	109.245	95.2033
A_52_P1076124	AK053814	gb|AK053814|riken|E130309P07|nap|NAP088148-1	0.046495	0.674558		3.6709e-08	5.97068		2.28792e-07	4.76582		90.4633	73.1553	90.3073	49.4607	84.8963	86.2158	650.457	545.241	343.151	331.802	349.232	319.296
A_51_P249286	Rgs16	ref|NM_011267|ens|ENSMUST00000027748|gb|AK154324|gb|AK079543	0.0621293	0.669054		5.78371e-08	6.67794		1.72961e-06	4.33332		1082.54	919.605	868.33	1331.19	788.748	901.092	7724.36	6361.71	6069.66	4838.35	3620.57	4940.02
A_55_P2085510	A_55_P2085510	0	0.407759	0.644793		0.000771351	8.46707		0.0283412	3.46941		17.9357	30.7297	7.46421	46.2403	17.5701	19.092	356.332	79.2512	82.9684	143.887	41.3527	105.593
A_51_P519251	Nupr1	ref|NM_019738|ens|ENSMUST00000131174|ens|ENSMUST00000032961|gb|AK009572	0.00189784	0.635323		4.62161e-11	6.65888		5.73548e-09	3.91951		1851.14	1664.18	2164.62	2050.7	2243.6	1837.21	13310.7	12296	14527.5	7228.6	9395.8	8484.42
A_55_P1960237	Slc2a6	ref|NM_172659|ens|ENSMUST00000129835|ens|ENSMUST00000145742|ens|ENSMUST00000045702	0.0730804	0.618517		6.01095e-05	3.85691		8.21994e-06	5.01255		661.469	572.737	549.951	140.11	509.469	318.456	2978.77	2334.18	1843.59	1032.41	2075.87	1353.61
A_55_P2184370	AK080258	gb|AK080258|ens|ENSMUST00000118793|tc|TC1633773|riken|A530093O14	0.133167	0.612767		3.72668e-06	8.40226		1.76285e-06	9.59831		37.0453	47.4853	14.4326	8.31894	18.7992	25.8	316.421	248.979	180.829	96.742	213.651	160.511
A_55_P2087622	Il4i1	ref|NM_010215|ref|NM_001171024|ens|ENSMUST00000118125|ens|ENSMUST00000107890	0.0163568	0.608056		4.52905e-09	8.22466		5.28545e-10	11.5044		2392	1711.33	1273.6	542.481	953.91	799.936	20934.6	14527.5	11447.9	7501.69	9248.48	10789.9
A_55_P2043182	Gimap6	ref|NM_153175|ens|ENSMUST00000053661|gb|AK030902|gb|AK160244	0.0545099	0.58284		0.000610937	3.02203		0.00391409	2.40231		49.6909	53.0496	33.8821	26.5491	39.5561	33.7742	138.413	118.817	146.675	65.8166	87.1893	83.9332
A_51_P430900	Dusp1	ref|NM_013642|ens|ENSMUST00000126178|ens|ENSMUST00000025025|gb|X61940	1.10566e-05	0.56004		1.49626e-14	11.1804		1.5615e-11	4.66206		2554.46	2484.09	2467.1	3979.58	2698.98	3634.65	29379	26747.2	32379.7	18750	15468	15364.4
A_55_P2000067	Irf1	ref|NM_001159393|gb|AK152193|gb|AK153514|ens|ENSMUST00000108922	0.0020653	0.520165		1.4595e-11	19.6945		3.02949e-09	8.00563		7.09046	7.0701	7.04002	7.10813	7.34153	13.7949	166.155	124.603	115.746	56.0585	79.2874	76.8717
A_51_P265571	Adm	ref|NM_009627|ens|ENSMUST00000033054|gb|AK144181|gb|AK144649	7.8378e-05	0.485402		1.86478e-11	9.63043		1.59422e-07	3.35051		58.9516	38.7391	46.2256	64.212	70.3374	63.1907	482.957	407.224	454.728	202.812	219.345	229.107
A_55_P2000062	Irf1	ref|NM_008390|ref|NM_001159396|ens|ENSMUST00000108920|ens|ENSMUST00000019043	2.05906e-12	0.483065		2.85268e-21	14.1963		1.42426e-19	7.9699		5611.22	5939.81	5915.56	4714.86	5426.48	4880.12	84221.4	85391.2	81369.5	42295	38490.1	41407.4
A_51_P349413	ENSMUST00000107563	ens|ENSMUST00000107563|gb|AK032519|riken|6430578K18|nap|NAP018223-001	0.00399443	0.479857		4.67994e-08	8.19642		5.08501e-07	5.81655		38.9009	39.4256	43.7673	23.499	35.2292	25.37	324.171	366.803	293.025	136.884	176.607	161.695
A_55_P2182437	ENSMUST00000129389	ens|ENSMUST00000129389|gb|AK080526|tc|TC1591810|riken|A730073O03	0.00695453	0.4529		1.03157e-06	7.03553		0.000228189	3.35231		38.6702	63.7958	59.8177	38.7773	65.9811	49.5523	439.156	410.617	270.214	152.602	202.291	148.445
A_55_P2029319	Cd70	ref|NM_011617|ens|ENSMUST00000019633|gb|Y13636|gb|U78091	0.000822011	0.447908		1.73594e-10	16.0505		7.84191e-08	6.12007		6.99692	6.98355	6.93656	6.93776	6.92652	11.1235	111.601	90.2315	125.488	39.6511	48.8125	59.2536
A_51_P100852	Fam26f	ref|NM_175449|ens|ENSMUST00000062784|gb|AK153519|gb|AK080048	7.69148e-05	0.386942		8.45111e-06	3.18334		0.00568895	1.77771		132.592	130.185	165.871	67.1432	135.061	106.65	435.872	416.34	500.085	111.545	229.451	206.939
A_55_P1976204	Cdkn1a	ens|ENSMUST00000122348|gb|U09507|tc|NP050964|nap|NAP057327-1	1.12465e-05	0.1317		0.000341827	4.32925		0.528116	1.23199		120.369	72.2397	79.1227	23.6735	52.4863	55.9769	511.053	404.453	259.61	69.6311	45.338	40.9684

## Sheet: Up in Dusp1-- @ 1h (106)
				DUSP EFFECT 1 (DE1)			DUSP EFFECT 1 (DE2)				Raw Agilent microarray data for BMMs derived from 3 separate mice per condition expressed as inverse log base 2
			Gene expression cluster	Dusp1-/- * LPS vs. Wild type * LPS			Dusp1-/-:Zfp36aa/aa * LPS vs. Zfp36aa/aa * LPS				1h Wild type			1h Dusp1-/-			1h Zfp36aa/aa			1h Dusp1-/-:Zfp36aa/aa
Probe ID	GeneName	Agilent Sureprint G3 GE 8x60k probe annotation	(see Suppl Figure 6)	p-value	Ratio		p-value	Ratio			Replicate 1	Replicate 2	Replicate 3	Replicate 1	Replicate 2	Replicate 3	Replicate 1	Replicate 2	Replicate 3	Replicate 1	Replicate 2	Replicate 3
A_51_P385099	Tnf	ref|NM_013693|ens|ENSMUST00000025263|gb|BC117057|gb|BC137720	cluster 3	1.05611e-05	1.56238		0.0348714	0.849358			218913	199551	221600	359941	332824	359941	124674	130483	119819	113222	98333.8	108610
A_52_P429450	Ngp	ref|NM_008694|ens|ENSMUST00000035061|gb|BC119403|gb|BC119405	cluster 3	0.000115509	2.65752		0.510562	0.878148			139.474	157.666	195.342	404.63	503.096	383.008	151.942	84.7417	84.7252	76.3862	84.7252	114.726
A_52_P80944	Zfp36	ref|NM_011756|ens|ENSMUST00000051241|gb|X14678|gb|AK154825	cluster 3	0.000163907	1.87711		0.516536	0.918097			3454.83	3267.11	3496.51	6980.43	5766.98	6729.11	1817.07	2043.46	1436.06	1619.91	1328.88	1907.28
A_51_P464918	Mefv	ref|NM_019453|ref|NM_001161790|ref|NM_001161791|ens|ENSMUST00000023180	cluster 3	0.0334012	1.261		0.499408	0.933454			4476.02	3864.32	5080.31	5889.38	5365.14	5599.57	3274.82	3807.16	4094.58	3947.98	3307.44	3157.57
A_55_P2102936	Pnrc1	ref|NM_001033225|ens|ENSMUST00000049357|gb|AK159693|gb|AK087995	cluster 3	0.0391146	1.12662		0.804831	0.986758			9673.35	10373.4	10113.5	11305.2	11816.4	10923.1	10328.2	11154.2	10059	10573	10534.3	9973.61
A_55_P2025248	Mxd1	ref|NM_010751|ens|ENSMUST00000001184|gb|AK151305|gb|AK151014	cluster 3	0.00185735	1.35554		0.984231	0.998363			2645.82	3040.3	3528.16	4429.11	4038.77	4040.17	3756.83	3345.25	3172.05	3162.17	3158.45	3972.41
A_51_P279606	Socs1	ref|NM_009896|gb|AF180302|gb|AB000677|gb|AF120490	cluster 3	4.82501e-06	2.00575		0.903541	1.01281			1165.31	1116.45	1610.28	2636.48	2878.1	2350.74	1368.52	1154.94	1120.79	1310.32	1280.42	1096.51
A_55_P1998471	S100a9	ref|NM_009114|ens|ENSMUST00000117167|ens|ENSMUST00000069960|gb|AK143826	cluster 3	0.000160101	2.54716		0.883602	1.02879			4448.8	4999.61	6584.23	13198.6	16384	12061.3	5879.59	3080.82	3220.35	3298.06	3962.51	4884.85
A_55_P2027022	Prdm1	ref|NM_007548|ens|ENSMUST00000039174|ens|ENSMUST00000105490|gb|U08185	cluster 3	0.00418783	1.20444		0.532224	1.03624			8633.32	7926.67	8051.27	10198.7	9665.31	9891	7731.86	8327.11	7575.37	7667.28	8087.62	8778.14
A_52_P93933	Mcl1	ref|NM_008562|ens|ENSMUST00000037947|gb|AK010424|gb|BC005427	cluster 4	0.0413423	1.10092		0.418459	1.03665			29938.2	26182.2	28563.8	30025.5	31728.7	30998.3	27600.4	30794.8	26836.3	30081.7	28055.6	30081.7
A_51_P308796	Fosl1	ref|NM_010235|ens|ENSMUST00000025850|gb|AK145035|gb|AK144785	cluster 3	0.0146344	1.51338		0.713334	1.05826			1226.47	1089.08	1093.09	2061.53	1624.07	1521.21	1226.9	1175.78	1146.25	1233.98	1316.05	1208.25
A_66_P137102	6330409N04Rik	ref|NM_025697|gb|AK169059|gb|BC037015|gb|AK150789	cluster 3	0.00967565	1.20299		0.36587	1.06032			4507.78	4377.53	4420.52	5415.58	4986.46	5619.79	3977.1	4557.1	4107.94	4538.5	4294.28	4570.39
A_55_P2028159	3110043O21Rik	ref|NM_001081343|ens|ENSMUST00000108127|gb|AK167354|gb|AK150973	cluster 4	0.00102631	1.15359		0.0900835	1.06651			17481	15555.1	14572.9	18558.6	17655.1	18485.4	14725.2	15396.3	15425.2	16758.4	15838	15998
A_55_P2120577	Cited2	ref|NM_010828|ens|ENSMUST00000105529|ens|ENSMUST00000038107|gb|U86445	cluster 1	0.00482038	1.27585		0.253718	1.09223			20978.2	21273.9	20994.2	27817.4	26468.7	26439.4	26806.6	25689.7	21545.5	28280.1	24386.6	28055.6
A_55_P2165869	Cebpb	ref|NM_009883|ens|ENSMUST00000070642|gb|AK143374|gb|M61007	cluster 1	0.00481247	1.31863		0.291837	1.09658			25938.4	30081.7	39105.9	45722	39157.5	38208.3	36147.3	34619.6	34766.3	40205.4	34171.4	41221.2
A_55_P2401403	C030046G05	gb|AK081287|tc|TC1634707|tc|TC1655345|riken|C030046G05	cluster 1	0.0404253	1.22938		0.201951	1.13115			17422.9	11763.3	17655.1	16832.9	20291.7	19663.1	19370.9	18376.8	17919	22767.7	17490.7	23242.9
A_52_P518808	ENSMUST00000134929	ens|ENSMUST00000134929|gb|AK007961|gb|BC027020|gb|BC106170	cluster 1	2.38027e-05	1.52853		0.102836	1.13327			6024.39	5766.98	7486.63	9726.47	9741.31	10113.5	8454.48	8364.13	8431.07	10289.6	7997.32	10713.2
A_55_P1974189	Ptges	ref|NM_022415|ens|ENSMUST00000113591|ens|ENSMUST00000126588|ens|ENSMUST00000056046	cluster 4	0.0208045	1.44015		0.390372	1.13382			416.364	330.751	287.508	488.586	477.256	502.681	306.457	325.689	419.245	406.522	423.055	355.97
A_51_P172853	Cd14	ref|NM_009841|ens|ENSMUST00000061829|gb|CT010355|gb|AK151139	cluster 1	0.0210989	1.27305		0.18179	1.14087			107980	119181	139770	150166	176071	139548	136714	136335	138767	168501	141349	160632
A_51_P301804	St3gal1	ref|NM_009177|ens|ENSMUST00000110074|ens|ENSMUST00000063460|ens|ENSMUST00000092640	cluster 1	0.0175522	1.17012		0.0398254	1.14199			7239.13	6062.09	6832.98	6742.18	8723.55	8201.66	6851.48	7009.03	7092.61	8439.84	7446.77	8130.34
A_51_P484880	Bcl2l11	ref|NM_207680|ref|NM_207681|ref|NM_009754|ens|ENSMUST00000103211	cluster 4	0.000347338	1.38362		0.073543	1.14741			3141.85	2649.31	2974.64	4132.5	4234.57	3840.03	3087.88	2915.04	2706.66	3494.33	3164.8	3367.12
A_52_P463235	Ankrd33b	ref|NM_027496|ref|NM_001164441|ens|ENSMUST00000044324|ens|ENSMUST00000110410	cluster 4	0.0369415	1.25604		0.186526	1.14824			1326.12	1288.34	1792.93	1976.04	1796.53	1712.63	1416.78	1465.02	1455.5	1965.66	1780.05	1316.32
A_51_P118132	Skil	ref|NM_011386|ref|NM_001039090|ens|ENSMUST00000029194|ens|ENSMUST00000118470	cluster 1	0.0256173	1.15056		0.026728	1.14917			10067.4	9548.11	10296	11858.2	10930	11736.4	10027.7	10874	11202.2	13056.7	10766	13449.8
A_55_P1975475	Mdm2	ref|NM_010786|ens|ENSMUST00000155285|ens|ENSMUST00000020408|gb|AK004719	cluster 4	1.48125e-05	1.40956		0.0234784	1.15083			92041.7	79182.8	102773	131728	117973	131518	87633.8	91984.3	81471.1	101175	98034.4	100407
A_55_P2167818	Rabgef1	ref|NM_019983|ref|NM_001199059|ens|ENSMUST00000125937|ens|ENSMUST00000026390	cluster 4	0.0212898	1.24356		0.0979471	1.16193			446.312	622.608	569.361	647.183	664.802	696.882	530.012	555.01	539.429	644.073	623.593	619.096
A_51_P363187	Cxcl1	ref|NM_008176|ens|ENSMUST00000031327|gb|AK140312|gb|J04596	cluster 3	0.00569522	1.82217		0.433959	1.16296			80388.4	69735.2	107033	152030	126625	183918	41261.3	56493.6	55967.4	50689.5	68054.4	59236.6
A_52_P604629	Csrnp1	ref|NM_153287|ens|ENSMUST00000035101|gb|AK140213|gb|AK171658	cluster 4	0.000378311	1.28085		0.0131185	1.16661			41413.1	38295.8	42002.9	48061.7	55086.1	51948.7	42242.3	42595.1	40294.6	53217	42927.1	50074.9
A_55_P1983468	Cflar	ref|NM_009805|ens|ENSMUST00000114309|gb|AK143812|gb|Y14042	cluster 4	0.0111854	1.19499		0.0228954	1.16927			6105.95	4582.76	5217.71	6372.31	5734.29	6848.63	5022.19	5087.71	4645.12	5871.04	5318.12	6123.33
A_55_P2169888	D8Ertd82e	ref|NM_172911|ens|ENSMUST00000060045|gb|AK036672|gb|BC089024	cluster 1	0.00400701	1.40069		0.112246	1.18376			3840.82	3617.06	4041.29	5768.58	4840.03	5593.36	4094.58	4123.06	4510.9	5344.72	4005.04	5935.28
A_55_P2116621	Cited2	ref|NM_010828|ens|ENSMUST00000038107|gb|AK131664|gb|AK133791	cluster 1	0.0140909	1.31348		0.103128	1.18661			10840.9	12416.8	11409.9	17096.3	13598.9	15241.3	13721	14320.6	10669.5	14220.7	13987	17811.2
A_52_P31543	Btg2	ref|NM_007570|ens|ENSMUST00000020692|gb|AK169710|gb|AK169269	cluster 1	0.00246964	1.26991		0.019403	1.18901			3018.68	2929.42	3246.34	4231.93	3807.16	3708.45	3389.6	3996.16	3303.09	4823.95	3568.99	4437.4
A_55_P2064004	Rapgef2	ref|NM_001099624|gb|AB093228|gb|AK147368|gb|AK018008	cluster 4	0.019584	1.23426		0.0445867	1.19345			3661.2	2646.19	2936.94	3871.29	3777.2	3704.59	2518.59	2330.14	3318	3332.76	2951.23	3429.3
A_55_P2098598	Btg1	ref|NM_007569|ens|ENSMUST00000038377|gb|L16846|gb|AK149547	cluster 4	0.0013158	1.31732		0.0229369	1.1954			85084	69890.1	83889.3	94925	109305	108122	71576.6	76268.5	76735.2	92361.2	89524.8	85836.3
A_51_P474459	Socs3	ref|NM_007707|ens|ENSMUST00000054002|gb|AK172399|gb|AK139241	cluster 4	0.000657829	1.28801		0.00825733	1.19831			113963	121627	140606	150541	158212	173936	122600	128099	117101	144079	142628	153715
A_52_P108346	Myc	ref|NM_010849|ref|NM_001177352|ref|NM_001177353|ref|NM_001177354	cluster 1	0.00573098	1.4738		0.15017	1.20193			5793.02	5300.09	6133.52	8160.83	8753.23	8623.15	6048.24	6683.56	6310.33	8164.79	6603.43	8320.76
A_55_P2063237	Dusp5	ref|NM_001085390|ens|ENSMUST00000038287|gb|BQ958737|tc|TC1755372	cluster 4	0.00114487	1.62253		0.144509	1.20678			1480.33	1162.25	1149.91	2011.14	1929.48	2214.09	1221.64	1309.14	1314.87	1694.21	1527.33	1436.76
A_52_P5549	Fam133b	ref|NM_001042501|ens|ENSMUST00000115527|ens|ENSMUST00000095034|gb|AK013572	cluster 1	0.00334206	1.31202		0.0232923	1.21874			2958.4	4067.71	3716.43	4816.94	4161.25	5103.96	4222.55	4239.56	3801.62	5069.05	4866.61	5042.07
A_51_P108226	1100001G20Rik	ref|NM_183249|ens|ENSMUST00000070832|gb|AK003352|gb|AK003164	cluster 3	5.36243e-05	2.85737		0.319865	1.21876			70.4164	57.2137	71.1923	170.421	218.383	170.046	44.612	34.0835	33.1701	34.1518	45.6452	58.2869
A_55_P2088995	Plscr1	ref|NM_011636|ens|ENSMUST00000093801|ens|ENSMUST00000113048|ens|ENSMUST00000051583	cluster 2	0.0072892	1.17082		0.00112635	1.22529			7676.86	6848.63	6816.9	7473.66	8398.41	9214.56	6471.12	6816.9	7076.89	8259.28	8381.54	8406.56
A_51_P123625	Irg1	ref|NM_008392|ens|ENSMUST00000022722|gb|AK152177|gb|L38281	cluster 1	0.00745805	1.25786		0.0123767	1.23511			59801.7	67734.3	77650.1	73029.9	98709.4	85836.3	78854.2	81799.3	76268.5	97087.6	91863.2	102773
A_55_P1982030	H3f3b	ref|NM_008211|ens|ENSMUST00000016703|ens|ENSMUST00000106454|gb|AK152026	cluster 4	0.0410089	1.29717		0.0779154	1.24671			15263.5	14436.2	15375	23289.6	16705.1	18949.9	14642.8	15800.7	14114.6	17589.2	16176.4	22340.9
A_55_P2068607	Rnf19b	ref|NM_029219|gb|BC052529|ens|ENSMUST00000097874|tc|TC1668998	cluster 4	0.00121554	1.27374		0.00230646	1.25011			46708.6	45469.1	48382.6	62544.7	52324.5	63615.9	44385.5	51027.9	42553.8	53025.5	58049.7	60347.2
A_55_P2030080	Kdm6b	ref|NM_001017426|ens|ENSMUST00000094077|tc|TC1578227	cluster 1	0.000491111	1.42171		0.0121708	1.25649			7614.85	6721.19	7492.86	10429.6	10541.6	10283.9	8201.66	8730.81	8859.44	12641.7	8267.87	12397.8
A_51_P463452	Acsl1	ref|NM_007981|ens|ENSMUST00000110372|ens|ENSMUST00000034046|gb|U15977	cluster 4	8.62052e-05	1.40684		0.00299134	1.25747			2008.08	2153.25	2164.02	3117.12	2959.01	2944.89	1751.41	1696.92	1825.53	2242.82	1919.21	2575.43
A_52_P417825	Osgin2	ref|NM_145950|ens|ENSMUST00000134048|ens|ENSMUST00000037198|gb|BC010311	cluster 4	2.75013e-05	1.42193		0.0012981	1.26676			3684.88	3448.13	3350.82	4934.88	4876.4	5183.46	3703.57	3649.54	3251.75	4796.28	4272.6	4450.65
A_51_P230624	2010109K11Rik	ref|NM_001162903|ens|ENSMUST00000105165|gb|AK171109|gb|AK008367	cluster 4	0.00267227	1.2381		0.00119745	1.26677			7384.07	7892.14	8355.44	10192.4	9034.32	10186.7	7526.17	8246.69	7065.62	9969.46	8892.05	10278.2
A_52_P578266	Tank	ref|NM_011529|ref|NM_001164071|ref|NM_001164072|ens|ENSMUST00000145632	cluster 4	0.011448	1.25567		0.00791323	1.27357			1221.89	1082.54	1098.49	1430.1	1395.73	1437.45	844.925	924.033	1124.21	1255.81	1128.12	1288.61
A_52_P15388	Ltf	ref|NM_008522|ens|ENSMUST00000035077|gb|CT010339|gb|FJ538998	cluster 3	0.000187634	3.78441		0.388265	1.27734			279.765	223.472	302.984	853.235	1218.34	985.355	227.473	160.221	142.251	187.874	200.586	282.932
A_51_P343833	Traf1	ref|NM_009421|ens|ENSMUST00000113064|ens|ENSMUST00000028234|gb|AK169515	cluster 1	0.00101662	1.47188		0.0202554	1.28224			27775	25113.9	26410.1	35344.5	43487.1	37215.1	30692.5	29996.4	28498.5	41953.4	36328.1	35743.7
A_55_P1968723	Ccrn4l	ref|NM_009834|ens|ENSMUST00000023849|ens|ENSMUST00000144826|gb|AK087790	cluster 2	0.0353366	1.22987		0.0135896	1.28346			26948.2	21527.6	21506.7	29807.8	25725.3	30056.7	21802.4	21527.6	21843.3	30223.9	22404.5	31931.7
A_30_P01029335	chr17:64063362-64066067_R	0	cluster 4	0.0155849	1.37711		0.0487444	1.28694			550.52	644.403	477.965	860.797	703.136	722.528	583.832	744.702	403.706	788.955	769.752	613.853
A_55_P1993503	Adora2b	ref|NM_007413|ens|ENSMUST00000018644|gb|AK080759|gb|AK047002	cluster 4	0.00204921	1.55093		0.0345032	1.31782			3030.42	2616.28	3688.71	4926	4832.99	4716.5	2713.24	2744.45	3012.61	3827.8	3688.71	3728.81
A_55_P2018176	AI504432	ref|NR_033498|gb|AK039146|gb|AK046860|tc|TC1589856	cluster 1	0.00105103	2.04329		0.142665	1.31788			179.715	307.971	440.192	559.929	597.241	609.516	389.352	438.153	516.889	630.158	571.385	558.065
A_55_P2116111	D8Ertd82e	ref|NM_172911|gb|BC089024|ens|ENSMUST00000110492|tc|TC1626839	cluster 1	0.00110545	1.56959		0.0236368	1.32866			26428.4	20236.9	23941.1	36097.2	33151.8	40420.5	22599.4	23378.6	30726.6	35553.4	27765.4	38134.3
A_51_P367060	Ifrd1	ref|NM_013562|ens|ENSMUST00000001672|gb|AK183550|gb|AK168682	cluster 4	0.00564758	1.46578		0.0299545	1.33004			49915.5	39244.4	42832	79866.3	53446.2	60477	36328.1	37729.4	34870	55013.6	41559.8	48061.7
A_30_P01020436	chr4:146507925-146532650_R	0	cluster 2	0.000385698	1.33994		0.000466409	1.33193			750.043	667.045	738.094	1009.63	868.132	1018.79	679.477	665.59	647.555	886.735	775.601	1013.49
A_52_P634090	Jag1	ref|NM_013822|ens|ENSMUST00000028735|gb|AK137092|gb|AK078018	cluster 4	0.00184324	1.53361		0.0191913	1.34841			7201.09	6374.52	6592.45	11657.7	9421.23	10272.5	6372.31	6057.05	7258.72	9243.99	7860.47	9696.85
A_51_P171075	Csf2	ref|NM_009969|ens|ENSMUST00000019060|gb|X02333|gb|X03221	cluster 1	1.56192e-05	1.73241		0.00417664	1.35137			5185.26	4203.28	4197.46	7236.62	8781.79	7705.64	5689.16	4705.07	5689.16	8517.42	7728.65	5828.46
A_52_P648573	Gorab	ref|NM_178883|ens|ENSMUST00000045138|gb|AK170455|gb|AK043953	cluster 4	0.00232006	1.3638		0.00205871	1.37044			850.289	812.898	730.206	1012.49	1119.63	1136.51	644.712	695.309	796.627	1034.27	884.636	1017.96
A_30_P01029783	chr4:146507925-146532650_R	0	cluster 2	0.0323052	1.26729		0.00613615	1.37544			2518.76	2118.61	2198.8	2897.31	3220.35	2623.91	2049.56	1995.73	2325.94	3151.67	2620.45	3135.54
A_51_P217463	Cxcl2	ref|NM_009140|ens|ENSMUST00000075433|gb|BC119511|gb|BC119512	cluster 3	1.7558e-05	1.83238		0.00586524	1.37585			46421.3	41845.9	46276.8	83269.5	76162.9	85048.6	22973.8	22576	21051	29285.5	33649.6	28645.1
A_30_P01023606	chr4:146507925-146532650_R	0	cluster 2	0.0312545	1.26411		0.00442122	1.38906			1781.16	1336.55	1515.52	1949.92	2001.41	1871.4	1284.06	1312.41	1581.52	2062.67	1795.04	1961.58
A_30_P01024929	chr4:146507925-146532650_R	0	cluster 2	0.00944211	1.23221		0.000263466	1.39063			2376.3	1928.82	2194.84	2691.7	2611.93	2746.54	1654.29	1984.69	2156.24	2894.1	2483.4	2779.1
A_30_P01030574	chr4:146507925-146532650_R	0	cluster 2	0.00441411	1.34972		0.00191392	1.39898			1138.56	919.356	1033.91	1295.15	1383.11	1483.51	874.334	936.464	1024.5	1348.28	1237.57	1389.07
A_51_P212782	Il1b	ref|NM_008361|ens|ENSMUST00000028881|gb|BC013644|gb|BC011437	cluster 1	0.0045119	1.52524		0.0183084	1.3993			101007	113050	137474	157054	186964	188043	152030	159379	129725	210929	184569	224896
A_51_P318381	Pgf	ref|NM_008827|ens|ENSMUST00000004913|gb|AK088943|gb|AK042891	cluster 4	4.77229e-06	2.30997		0.0149851	1.40303			462.529	317.288	402.476	1003.55	880.751	817.123	417.135	390.573	394.781	654.464	552.304	488.847
A_55_P1997509	Zbtb32	ref|NM_021397|ens|ENSMUST00000108151|ens|ENSMUST00000108150|ens|ENSMUST00000006473	cluster 4	0.00170481	2.0003		0.0842017	1.40402			648.346	456.329	489.21	936.464	1216.31	1019.08	642.33	588.962	534.683	990.457	1056.08	540.088
A_55_P2109564	AI504432	ref|NR_033498|ens|ENSMUST00000070085|gb|AK039146|gb|AK046860	cluster 1	0.00448813	1.8733		0.0915372	1.40653			178.85	311.108	377.96	491.671	589.828	468.628	350.417	375.388	508.936	679.01	526.942	518.633
A_51_P226269	1190002H23Rik	ref|NM_025427|ens|ENSMUST00000022595|gb|AK004451|gb|AK004705	cluster 4	0.000861981	2.00755		0.0517458	1.43124			5306.7	4020.89	4681.32	9930.15	9425.8	9034.32	3328.37	3608.04	3085.31	7130.07	5457.79	2865.76
A_55_P2109613	Ahr	ref|NM_013464|ens|ENSMUST00000110811|ens|ENSMUST00000116436|gb|D38417	cluster 4	0.000241059	1.45267		0.000296965	1.44099			1387.91	1163.94	1027.7	1682.74	1747.53	1740.64	1005.15	1026.84	782.974	1396.4	1382.73	1266.3
A_51_P477364	Rhob	ref|NM_007483|ens|ENSMUST00000067384|gb|CT010379|gb|AK167917	cluster 2	0.0183805	1.19449		1.91029e-05	1.49946			955.194	898.503	791.782	944.397	1137.14	1077.6	819.244	690.071	797.306	1158.55	1219.78	1093.09
A_51_P430766	Il10	ref|NM_010548|ens|ENSMUST00000016673|gb|BC120612|gb|BC137844	cluster 3	0.000517515	1.84096		0.00952416	1.51436			2551.45	1893.58	2890.09	5316.27	4463.93	3865.66	1320.62	1260.6	1625.54	2397.47	1930.56	2090.16
A_52_P179785	Ripk2	ref|NM_138952|gb|AF461040|gb|AF487539|gb|AK172319	cluster 2	0.0350809	1.24498		0.00035089	1.5371			787.289	650.759	650.033	839.554	855.699	890.69	567.521	638.946	585.194	890.505	875.237	995.24
A_51_P254646	Jdp2	ref|NM_030887|ens|ENSMUST00000050687|gb|BC019780|gb|AB034697	cluster 1	1.11308e-06	2.14781		0.000469621	1.55507			7145.4	6436.23	8398.41	16165.2	15608	16110.3	10435.4	7766.24	9267.09	14503.4	14877	13712.5
A_55_P2039699	Camp	ref|NM_009921|ens|ENSMUST00000043185|ens|ENSMUST00000112022|gb|AK158005	cluster 3	1.78412e-05	3.10985		0.0318969	1.55741			198.373	212.2	312.799	724.584	718.204	741.375	242.629	135.803	150.842	261.702	217.092	323.957
A_52_P89567	Rhob	ref|NM_007483|gb|AK086873|gb|AK013784|gb|BC110992	cluster 2	0.00524913	1.37095		0.000332628	1.5588			2113.62	2067.4	2096.11	2749.59	2788.55	3207.2	2552.51	2213.02	1675.3	3163.05	3339.23	3564.54
A_55_P2044582	Iglon5	ref|NM_001164518|ens|ENSMUST00000107974|gb|AK039193|tc|TC1613997	cluster 2	0.0304523	1.39104		0.00528844	1.56582			846.367	732.665	702.313	957.441	1295.15	953.382	747.303	726.803	692.452	1453.79	1181.33	855.266
A_51_P184484	Mmp13	ref|NM_008607|ens|ENSMUST00000015394|gb|AK150728|gb|AK151626	cluster 4	0.000900361	1.96129		0.0149415	1.57112			11582.8	11516.4	10814.7	24151.1	20735.3	22229.7	10592.8	11967.2	10134.6	19198.4	16165.2	16552.9
A_55_P2109827	Tank	ref|NM_001164071|ref|NM_001164072|ref|NM_011529|ens|ENSMUST00000112501	cluster 4	0.00525479	1.38844		0.000367342	1.57922			946.409	728.28	737.204	1079.02	1100.31	1151.34	559.374	551.711	685.081	958.138	796.014	1102.45
A_55_P2016105	Errfi1	ref|NM_133753|ens|ENSMUST00000073600|ens|ENSMUST00000030811|gb|AK167359	cluster 4	0.029319	1.60711		0.0280628	1.61413			71299.3	56788.1	70816.6	100407	113050	102773	64428	70449.4	63479.4	109898	99879.4	108791
A_51_P286488	Ier3	ref|NM_133662|ens|ENSMUST00000003635|gb|AK203877|gb|AK170477	cluster 3	1.00424e-06	2.64221		0.000894881	1.67766			4963.01	4725	5141.95	15743.8	12843.9	11875.5	3250.4	3136.85	3070.16	5606.56	6661.36	4115.64
A_51_P195958	Phlda1	ref|NM_009344|ens|ENSMUST00000020424|gb|AK148063|gb|AK158890	cluster 4	2.75912e-06	2.02715		8.55327e-05	1.68648			15255.1	15569.1	15970.3	35236.9	29603.9	29996.4	13876.9	12476.3	11092.5	21937.3	20435.6	20817.4
A_55_P1994289	ENSMUST00000099574	ens|ENSMUST00000099574|ref|XM_003085113|ref|XM_003086002|gb|AK166404	cluster 4	0.0314165	1.67773		0.0226472	1.7391			180.509	141.817	194.642	290.042	308.466	253.887	202.717	181.087	107.201	282.499	237.108	301.14
A_30_P01020139	chr1:152001112-152012796_R	0	cluster 1	0.0113685	1.9166		0.0266796	1.74249			80.7108	92.8455	85.8353	133.332	196.691	165.786	71.5887	98.121	144.261	149.823	202.76	172.182
A_51_P151182	Ifi202b	ref|NM_011940|ref|NM_008327|ens|ENSMUST00000000266|ref|XM_001473873	cluster 4	6.81624e-06	2.95673		0.00353778	1.76176			72.5654	60.089	52.7138	162.556	186.562	185.061	38.0604	57.142	50.26	90.6981	88.9696	73.0372
A_51_P455326	Sele	ref|NM_011345|ens|ENSMUST00000027874|gb|M87862|gb|AK153623	cluster 2	0.0100665	1.25364		1.34691e-06	1.78302			234.808	194.109	235.447	246.009	288.542	291.574	225.21	149.601	207.757	340.634	350.658	326.48
A_30_P01020131	chr17:56687541-56694631_R	0	cluster 3	0.00257443	2.55913		0.0426549	1.78644			82.896	32.0164	38.7553	99.823	161.415	102.73	29.7932	15.1998	39.096	45.457	66.4032	33.2149
A_55_P2110925	Flrt3	ref|NM_001172160|ref|NM_178382|ens|ENSMUST00000110057|gb|AK031464	cluster 4	9.65729e-06	2.69847		0.00166918	1.80351			2766.99	2656.85	2689.83	7252.69	8462.1	6761.84	2630.64	2848.53	2650.96	5294.21	5197.49	4431.56
A_55_P2126662	Cav1	ref|NM_007616|ens|ENSMUST00000115456|ens|ENSMUST00000007799|gb|AK003489	cluster 4	6.9024e-05	2.44315		0.0028668	1.80455			639.034	637.76	720.348	1491.97	1774.63	1649.6	593.704	678.686	940.295	1357.75	1520.78	1094.84
A_51_P131561	1600029D21Rik	ref|NM_029639|ens|ENSMUST00000114474|gb|AK005558|gb|BC017624	cluster 4	0.00225418	2.74384		0.0445162	1.83368			246.73	122.362	146.714	423.289	520.849	402.122	142.349	175.751	173.025	346.449	339.656	222.52
A_55_P2063216	Dusp14	ref|NM_019819|ens|ENSMUST00000108101|ens|ENSMUST00000018792|ens|ENSMUST00000100705	cluster 2	0.0001148	1.7523		4.35104e-05	1.85002			311.477	327.2	300.821	536.119	590.503	516.341	353.207	286.512	295.96	690.879	502.075	547.096
A_55_P2145389	Flrt3	ref|NM_001172160|ref|NM_178382|ens|ENSMUST00000110057|gb|AK017456	cluster 4	1.08034e-08	2.82473		7.0744e-06	1.88396			2391.67	2457.54	2620.45	7610.1	7213.08	6816.9	2363.49	2638.68	2439.21	5169.83	4956.48	4194.84
A_55_P2119257	Serpine1	ref|NM_008871|ens|ENSMUST00000077523|ens|ENSMUST00000041388|gb|M33960	cluster 1	0.0132529	2.4562		0.0625841	1.90772			17438.6	16197.7	22384.3	47842.3	47023.7	40082.9	26836.3	22992.9	29117.5	45573.3	52593.6	50133.9
A_51_P263246	Dusp8	ref|NM_008748|gb|X95518|gb|BC052705|tc|TC1582234	cluster 4	1.67646e-05	2.05876		5.39188e-05	1.91486			563.324	738.641	742.682	1423.28	1329.62	1444.15	586.713	509.469	531.369	1082.54	879.585	1183.22
A_51_P144180	Ifnb1	ref|NM_010510|ens|ENSMUST00000055671|gb|K00020|tc|TC1595278	cluster 4	1.39229e-05	2.2243		0.000123332	1.92242			2159.08	1745.35	2478.76	5127.71	4844.73	4450.65	2828.65	1935.38	2250.61	4648.34	4136.51	4866.61
A_55_P2144556	Flrt3	ref|NM_001172160|ref|NM_178382|ens|ENSMUST00000110057|ens|ENSMUST00000056760	cluster 4	7.967e-08	2.87124		3.05419e-05	1.92294			9022.43	9303.13	8781.79	24510.3	29834.6	24916.3	8051.27	9308.93	9044.34	20346.6	17878	13945.4
A_52_P482897	Areg	ref|NM_009704|ens|ENSMUST00000031325|gb|CT010320|gb|D12648	cluster 4	0.00950445	1.54932		0.000281801	1.98832			199.186	268.634	359.842	341.109	462.6	448.203	113.096	167.188	164.22	353.92	269.623	248.491
A_51_P254855	Ptgs2	ref|NM_011198|ens|ENSMUST00000035065|gb|AK149820|gb|M64291	cluster 4	0.0120256	2.03673		0.0120325	2.03659			13203.2	13188.6	14378.2	26665.7	27968.2	28280.1	12416.8	14572.9	13031.4	27227.9	28433.4	25904.2
A_52_P530291	Pim1	ref|NM_008842|ens|ENSMUST00000024811|gb|AK154669|gb|BC053019	cluster 4	5.96723e-06	2.15575		1.01856e-05	2.08368			4145.13	3727.78	3082.96	8205.07	8571.31	7095.56	2861.39	2811.65	2611.2	6114.42	5520.95	5932.4
A_51_P120830	Mmp10	ref|NM_019471|ens|ENSMUST00000034488|gb|BC130027|gb|AK020292	cluster 4	7.57174e-07	3.623		5.0117e-05	2.46892			662.993	580.342	617.031	2492.02	2005.02	2379.43	410.711	545.392	480.186	1086.37	1288.34	1170.33
A_66_P105032	Gm13889	ref|NM_001145034|gb|AK143447|ens|ENSMUST00000148314|riken|E530011N06	cluster 2	3.92315e-05	2.87173		7.67714e-05	2.69289			3717.97	4475.71	4959.92	10960.3	13208.7	14632.6	6554.18	6188.61	6896.75	18038.6	13512.4	24198
A_51_P455647	Car2	ref|NM_009801|ens|ENSMUST00000029078|gb|AK002333|gb|K00811	cluster 4	0.0143576	2.77302		0.0130057	2.82294			187.948	100.07	123.008	494.779	253.691	376.407	60.1941	59.4317	74.4748	182.885	319.881	98.3614
A_30_P01021500	chr12:115365529-115379374_R	0	cluster 4	1.09516e-06	5.47854		0.000254416	2.85088			19.9474	44.747	20.4649	143.347	181.304	109.545	36.1339	27.3671	23.2109	78.1492	60.0233	110.412
A_66_P134488	Lif	ref|NM_008501|ref|NM_001039537|ens|ENSMUST00000109951|ens|ENSMUST00000109953	cluster 2	0.0226221	1.92849		0.000209773	3.45976			121.914	68.6082	139.044	220.023	216.285	167.971	34.0395	65.2619	91.6701	226.496	250.652	141.465
A_55_P1981366	Lamc2	ref|NM_008485|ens|ENSMUST00000027753|ens|ENSMUST00000043090|tc|TC1625822	cluster 4	4.37737e-07	3.67832		7.01177e-07	3.51137			451.606	405.02	457.583	1523.32	1722.51	1601.05	394.874	392.737	499.69	1400.67	1816.57	1342.03
A_55_P2032167	Ifi202b	ref|NM_008327|ref|NM_011940|ens|ENSMUST00000000266|ref|XM_001473873	cluster 4	0.000736256	3.6353		0.000428309	3.9405			65.891	56.5839	56.6314	192.954	246.243	199.851	39.9289	35.8082	12.6097	114.486	118.041	79.3237

## Sheet: Induced > 3x by LPS @ 4h
												Raw Agilent microarray data for BMMs derived from 3 separate mice per condition expressed as inverse log base 2
			Dusp1-/- * LPS vs. Wild type * LPS			Wild type * LPS up vs Wild type * Unstim			Dusp1-/- * LPS up vs Dusp1-/- * Unstim			unstim - wild type			unstim - Dusp1-/-			4 hr LPS - wild type			4 hr LPS - Dusp1-/-
Probe ID	GeneName	Agilent Sureprint G3 GE 8x60k probe annotation	p-value	Ratio		p-value	Ratio		p-value	Ratio		Replicate 1	Replicate 2	Replicate 3	Replicate 1	Replicate 2	Replicate 3	Replicate 1	Replicate 2	Replicate 3	Replicate 1	Replicate 2	Replicate 3
A_55_P2032167	Ifi202b	ref|NM_008327|ref|NM_011940|ens|ENSMUST00000000266|ref|XM_001473873	2.24313e-08	18.98		2.4381e-07	11.8309		9.98117e-12	145.285		6.96489	10.1215	9.3189	9.13915	24.9957	10.2329	100.004	86.2995	117.407	1919.21	2230.11	1678.43
A_55_P1964960	Il33	ref|NM_001164724|ref|NM_133775|ens|ENSMUST00000120388|ens|ENSMUST00000025724	5.99937e-08	13.5689		1.78699e-06	7.49287		2.77765e-11	83.6861		7.05942	7.32633	7.07495	7.35212	8.04075	10.5998	64.5574	24.9699	83.8274	628.204	871.272	636.934
A_51_P151182	Ifi202b	ref|NM_011940|ref|NM_008327|ens|ENSMUST00000000266|ref|XM_001473873	9.84689e-11	12.5962		9.30049e-11	12.7187		1.51254e-14	88.7629		7.55326	13.1296	10.1539	21.1879	12.2486	21.8547	128.506	112.964	132.489	1545.44	1754.81	1473.47
A_55_P2018106	Gm14085	ref|NM_001085518|ref|NM_172980|ens|ENSMUST00000110521|ens|ENSMUST00000028652	3.97397e-08	6.3896		3.40119e-08	6.52507		2.55389e-12	35.6569		73.683	127.463	100.556	131.835	87.9767	130.185	760.714	503.497	711.042	4489.38	4001.43	3963.61
A_55_P2128144	Il19	ref|NM_001009940|ens|ENSMUST00000016668|gb|AF453945|tc|TC1625899	5.37048e-08	6.15086		1.25207e-13	77.3958		1.02716e-15	368.683		7.5204	7.19907	7.22106	6.91428	9.64118	11.828	443.727	418.69	876.676	3587.59	3712.56	2883.89
A_55_P2001489	Il19	ref|NM_001009940|ens|ENSMUST00000112465|ens|ENSMUST00000016668|gb|BC115793	1.12816e-05	6.09732		3.85741e-10	48.5459		8.66703e-12	148.222		6.05161	5.94728	6.05472	18.5746	5.88103	15.0359	218.135	208.593	494.628	1838.1	2076.59	1367.48
A_55_P2091191	Slc28a2	ref|NM_172980|ens|ENSMUST00000028652|ens|ENSMUST00000110526|ens|ENSMUST00000110524	3.9201e-10	6.04668		1.48877e-11	9.37767		3.92727e-15	45.1815		1307.78	1319.16	1376.32	1979.33	1443.04	1639.45	12190.8	10429.6	15298.5	95452.8	64347.7	70664.6
A_30_P01027465	chr8:32478075-32490900_F	0	0.000510171	5.80962		0.000307077	6.41707		2.40859e-07	31.7782		11.7845	5.71879	5.73153	18.8853	5.71772	5.75402	101.735	19.0686	48.7757	360.289	185.878	276.413
A_51_P239750	Inhba	ref|NM_008380|ens|ENSMUST00000042603|gb|CT010380|gb|AK134991	0.00235729	5.15458		0.0239081	3.10792		0.00385199	4.6376		415.51	235.126	940.295	2010.03	1790.81	1065.34	1318.24	1216.06	1745.35	6917.33	8097.72	6773.1
A_55_P2004867	Serpinb2	ref|NM_011111|ref|NM_001174170|ens|ENSMUST00000064916|ens|ENSMUST00000009356	0.0446481	5.09489		0.00213305	15.3636		0.00361467	12.7479		53.1939	10.7941	185.918	318.836	329.631	234.048	739.963	633.254	847.165	4194.84	4076.46	3078.47
A_55_P2174582	1190003J15Rik	ref|NM_029821|ens|ENSMUST00000106050|ens|ENSMUST00000026554|gb|AK004470	1.3332e-08	4.96911		1.03466e-09	6.79026		1.32346e-12	19.7221		80.8093	63.4158	94.3722	135.061	130.236	137.531	425.631	474.081	774.29	2724.55	2756.65	2580.62
A_55_P1971006	1190003J15Rik	ref|NM_029821|ens|ENSMUST00000026554|gb|AK013117|gb|BC051545	1.70565e-08	4.74185		2.59374e-09	5.90869		6.41599e-13	21.9209		150.706	105.36	145.272	197.521	153.037	159.605	637.111	690.071	1125.07	3647.27	3927.78	3698.44
A_55_P2098971	Gm14085	ref|NM_001085518|ref|NM_172980|ens|ENSMUST00000110521|ens|ENSMUST00000153848	1.88061e-09	4.69899		1.91834e-12	11.5854		3.19509e-15	40.259		274.501	270.887	251.777	421.5	294.616	375.027	3181.74	2479.27	3807.16	17671	13361.6	13077.5
A_55_P2025248	Mxd1	ref|NM_010751|ens|ENSMUST00000001184|gb|AK151305|gb|AK151014	7.87743e-12	4.68269		1.07551e-15	15.4409		8.38244e-19	73.7697		555.01	558.065	553.988	474.328	657.547	518.633	8389.68	7231.6	10333.9	46854.5	37310.7	37215.1
A_51_P318381	Pgf	ref|NM_008827|ens|ENSMUST00000004913|gb|AK088943|gb|AK042891	9.33468e-10	4.67569		3.60165e-08	3.29983		3.94931e-12	9.20928		61.9306	76.2883	81.3974	140.71	136.849	94.1129	258.049	216.024	250.417	1377.75	952.589	1122.19
A_55_P2091193	A_55_P2091193	0	6.19895e-10	4.61328		5.91362e-13	11.2626		7.57243e-16	40.7853		652.856	594.416	617.031	826.23	743.068	806.522	6911.1	5531.67	8873.58	39977.5	28563.8	29425.9
A_55_P1955103	ENSMUST00000088798	ens|ENSMUST00000088798|tc|TC1677158	8.11134e-07	4.59534		1.57697e-05	3.30277		2.09517e-10	15.6834		7.62464	6.86752	6.98485	6.96638	6.76993	7.03129	16.0039	16.8516	44.0085	108.802	95.2799	108.244
A_52_P669922	Hamp	ref|NM_032541|ens|ENSMUST00000062620|gb|AF297664|gb|BC021587	1.45921e-07	4.57017		1.38696e-10	11.8773		8.48684e-14	55.4031		7.11158	6.61431	6.66673	6.61701	6.55575	6.78106	87.6408	44.032	119.841	318.553	363.681	385.373
A_52_P203440	U90926	ref|NR_033483|ens|ENSMUST00000031356|gb|U90926|tc|NP050406	6.53208e-06	4.28238		1.69261e-11	39.3984		8.84742e-14	175.68		6.63065	6.625	10.3088	6.66336	6.43794	9.36429	252.336	235.193	429.662	1280.77	1619.01	990.69
A_51_P430766	Il10	ref|NM_010548|ens|ENSMUST00000016673|gb|BC120612|gb|BC137844	2.80891e-07	4.21687		2.21525e-11	16.1368		3.41941e-14	68.9439		177.765	154.953	127.743	199.433	127.582	133.002	2601.63	1856.8	3186.82	13589.5	9308.93	9029.31
A_55_P1970385	A_55_P1970385	0	0.00229957	4.16818		0.00197754	4.28724		2.64131e-06	16.2593		6.84765	7.45191	7.1479	7.51394	7.01411	8.9453	83.1025	19.8708	15.5562	136.304	120.427	110.721
A_30_P01027831	chr12:89448550-89461843_R	0	0.0135464	3.97909		0.0316608	3.22879		0.00050275	8.69276		7.43246	7.55028	19.2575	27.1141	16.9536	7.29901	50.2416	27.0803	24.4	171.752	94.7576	127.217
A_55_P2145389	Flrt3	ref|NM_001172160|ref|NM_178382|ens|ENSMUST00000110057|gb|AK017456	1.29508e-09	3.97036		1.60019e-14	18.1054		1.26012e-14	18.93		54.027	47.6591	37.7884	185.544	183.141	156.967	766.35	791.179	991.212	3315.02	3316.16	3438.59
A_55_P2177073	A_55_P2177073	0	0.0174102	3.9076		0.000518173	9.25494		1.74374e-05	22.206		97.1478	297.796	464.254	817.123	134.131	534.135	3204.98	1672.86	2035.55	8902.53	9484.79	7616.96
A_55_P2175145	ENSMUST00000097468	ens|ENSMUST00000097468|gb|AK154426|riken|F630030N20	9.16528e-06	3.77611		1.20784e-09	13.3758		2.55155e-12	49.8744		7.35451	6.56543	6.83296	7.2102	6.79512	7.00245	98.0054	60.4525	116.874	252.386	459.022	327.128
A_55_P1998115	Klkb1	ref|NM_008455|ens|ENSMUST00000026907|ens|ENSMUST00000116473|gb|M58588	0.000334498	3.74759		6.97282e-06	6.68032		4.20593e-08	16.8046		16.6595	7.47104	8.72182	21.919	20.0083	7.94727	81.1861	73.171	50.313	240.335	178.167	370.621
A_51_P490795	Mxd1	ref|NM_010751|gb|AK137548|gb|BC023792|gb|BC023778	3.44946e-09	3.60906		1.4755e-13	12.2019		1.30331e-16	50.1869		545.85	546.588	634.854	368.201	646.278	534.272	7120.19	6199.34	7728.65	28498.5	24386.6	23220.3
A_51_P489996	ENSMUST00000088270	ens|ENSMUST00000088270|ens|ENSMUST00000027309|gb|AF396877|gb|AF115383	1.81796e-06	3.47874		1.28597e-07	4.61026		9.99094e-11	12.4325		19.8798	28.7215	24.1776	23.3654	30.0624	41.831	111.464	91.6485	129.957	390.054	349.583	417.037
A_52_P598605	Ptch1	ens|ENSMUST00000021921|gb|AK147626|gb|AK163736|gb|AK020715	0.00338134	3.46184		0.000315436	5.20928		9.9423e-06	9.85362		6.54984	20.8127	27.9739	50.7143	13.2255	33.5593	102.445	76.3079	65.2493	307.971	279.823	248.36
A_55_P1964907	A_55_P1964907	0	0.00111343	3.39926		0.00038312	3.97973		5.25505e-07	11.9371		7.87533	9.8304	21.8847	13.9655	24.527	7.28107	38.3714	37.9059	69.6176	156.43	175.24	144.767
A_51_P120830	Mmp10	ref|NM_019471|ens|ENSMUST00000034488|gb|BC130027|gb|AK020292	3.84724e-06	3.39109		2.44698e-08	6.02205		5.98168e-09	7.27103		172.597	140.433	120.965	599.356	294.487	376.039	820.392	862.416	940.295	3798.2	2617.18	2617.91
A_55_P2017789	Il4ra	ref|NM_001008700|ens|ENSMUST00000033004|gb|AK137827|gb|BC112911	3.32572e-06	3.36016		1.96752e-08	5.98042		7.50016e-12	21.1941		538.249	392.261	559.782	428.5	564.383	415.997	2691.7	2252.48	4216.41	9034.32	10760.1	9858.14
A_55_P2016287	Tpst1	ref|NM_013837|ref|NM_001130476|ens|ENSMUST00000040721|ens|ENSMUST00000118993	0.00579558	3.35005		0.000496136	5.22212		9.85239e-07	18.3007		29.1819	69.7949	74.7639	61.4376	27.4275	79.0904	472.127	177.912	261.357	1008.34	959.108	875.729
A_30_P01019902	chr19:53517903-53540753_F	0	0.000509848	3.33238		2.66438e-10	46.0002		2.72668e-12	178.652		6.54258	6.40665	13.5167	9.2091	6.11283	6.35226	547.217	294.432	316.421	1547.37	924.238	1345.94
A_55_P2110925	Flrt3	ref|NM_001172160|ref|NM_178382|ens|ENSMUST00000110057|gb|AK031464	1.46982e-06	3.24437		1.25635e-11	14.6436		9.47669e-12	15.3976		101.954	51.2358	61.0111	205.823	239.125	190.949	938.771	960.525	1155.26	3182.62	3502.57	3205.87
A_30_P01029690	chr16:45016828-45069177_F	0	0.000772655	3.23496		8.66714e-08	13.5973		3.78691e-09	26.1465		6.90801	7.0387	7.14984	8.94642	24.2248	7.16477	139.501	55.509	98.7302	352.42	285.839	259.885
A_55_P2144556	Flrt3	ref|NM_001172160|ref|NM_178382|ens|ENSMUST00000110057|ens|ENSMUST00000056760	8.28823e-09	3.23404		2.65356e-14	15.1116		2.46203e-14	15.3101		229.855	157.513	199.081	704.346	629.962	546.145	2671.25	2940.41	3296.91	9391.89	10429.6	8790.32
A_30_P01024013	chr13:64018565-64082570_F	0	0.000111304	3.22211		1.33378e-07	7.7837		1.75699e-10	26.2397		7.02369	6.11207	6.01957	6.09312	6.10643	6.03745	91.5178	23.9043	49.5523	141.925	177.912	142.611
A_51_P291361	Osm	ref|NM_001013365|ens|ENSMUST00000075221|gb|AK155637|gb|AK087945	1.851e-08	3.17296		6.60585e-10	4.28902		5.04877e-13	10.3799		98.1645	100.538	105.003	102.306	157.981	144.363	495.733	419.55	403.219	1201.48	1632.88	1381.86
A_66_P134453	I830077J02Rik	ref|NM_001033780|ens|ENSMUST00000098758|gb|AK152510|tc|TC1589866	2.66337e-06	3.16852		9.53116e-08	4.43981		3.45513e-11	13.2018		121.458	116.17	104.177	83.0046	169.083	126.633	520.849	438.153	581.978	1665.11	1481.97	1720.72
A_55_P2154252	Gfpt2	ref|NM_013529|ens|ENSMUST00000020629|gb|BC031928|gb|AB016780	0.00730012	3.15664		0.00029575	5.59268		4.94583e-06	12.3514		7.02778	8.60026	7.16219	7.74653	8.67101	18.0785	35.802	22.4692	85.0601	141.465	119.382	126.35
A_30_P01020936	chr15:41288197-41522572_R	0	6.06547e-06	3.14264		5.15395e-06	3.19229		9.61528e-10	8.95624		39.9516	51.9424	68.9606	59.5228	72.0821	46.7764	153.414	159.534	190.358	560.644	517.025	516.212
A_55_P2175146	ENSMUST00000097468	ens|ENSMUST00000097468	1.99401e-05	3.03777		4.70474e-12	28.8097		6.51086e-14	84.2261		7.33171	7.48281	7.06158	7.47343	8.01243	7.15226	187.981	185.142	232.667	499.576	841.005	557.93
A_51_P183812	Slfn4	ref|NM_011410|ens|ENSMUST00000000208|gb|AF099976|gb|BC150770	0.000139892	3.02592		7.39722e-12	49.4894		2.56997e-13	128.24		9.68599	8.34406	7.94012	14.7029	8.09426	8.53097	413.307	352.965	508.583	1797.16	947.118	1226.9
A_51_P433870	Vegfc	ref|NM_009506|ens|ENSMUST00000033919|gb|BC096377|gb|U73620	8.43326e-06	2.9892		1.71385e-06	3.4848		3.82401e-08	5.28413		632.412	634.854	639.806	1347.62	1284.06	1139.83	1813.55	2182.85	2752.07	6705.83	7006.12	6128.42
A_30_P01025901	chr4:63736566-63744848_R	0	0.011706	2.93416		0.00109234	4.49651		0.00248307	3.8807		37.4865	27.2171	24.2442	149.008	81.825	78.7468	107.06	121.485	171.039	424.282	333.7	404.131
A_55_P2064962	Pdpn	ref|NM_010329|ens|ENSMUST00000030317|gb|AJ297944|gb|M96645	0.00353688	2.9196		2.18824e-05	6.38675		4.29307e-06	8.42828		29.301	50.9913	86.6099	129.573	143.583	74.9362	258.471	249.304	531.369	945.878	1107.12	830.468
A_55_P2317341	D13Ertd787e	gb|BG079138|tc|TC1632043|tc|TC1631255	0.000304262	2.89036		8.73926e-06	4.40128		4.51615e-07	6.55917		29.4734	30.175	18.0885	40.4826	83.5443	34.1847	86.3264	114.914	135.871	260.294	321.486	394.174
A_55_P2050722	A_55_P2050722	0	0.0539381	2.86903		0.000155653	12.0597		1.29397e-06	44.4287		6.40878	23.5975	11.9773	20.5172	6.33472	6.78519	277.944	102.396	105.36	445.901	369.167	437.703
A_51_P500082	Gm14446	ref|NM_001110517|ref|NM_001101605|gb|AK090072|ens|ENSMUST00000112467	0.000396218	2.8375		4.27476e-14	303.699		1.76963e-14	423.234		20.6021	12.3874	34.3277	33.7627	58.4808	36.583	6877.17	4784.99	7495.45	20841.9	16371.5	16523.1
A_30_P01021278	chr4:63736566-63744848_R	0	0.00383564	2.80476		2.45288e-05	5.97029		7.96717e-05	4.96434		18.8346	8.96044	11.0878	40.0639	55.2147	31.1928	56.1603	65.7309	103.423	194.974	232.5	186.655
A_55_P2238406	6330407A03Rik	ref|NR_028126|gb|AK018133|tc|TC1591021|riken|6330407A03	0.00745762	2.8003		2.26338e-05	7.26125		7.59393e-06	8.84246		9.74863	32.1802	25.5512	30.8826	97.2172	31.9481	106.313	181.594	155.829	342.55	360.037	545.532
A_51_P184484	Mmp13	ref|NM_008607|ens|ENSMUST00000015394|gb|AK150728|gb|AK151626	6.20437e-05	2.77699		1.44154e-11	24.1396		7.57278e-13	47.4244		1894.1	1919.21	1513	3887.16	1756.27	2282.82	41704.1	40710.1	45617.5	154495	100888	107838
A_66_P109708	Il1f6	ref|NM_019450|ens|ENSMUST00000028361|gb|AK224931|gb|AK224929	0.0010688	2.74565		3.12537e-10	31.8286		2.41005e-12	118.59		5.67476	5.69608	14.1264	5.72073	5.69778	5.7295	205.465	207.223	319.002	683.847	743.397	571.544
A_55_P1955548	Ezr	ref|NM_009510|ens|ENSMUST00000085833|ens|ENSMUST00000097429|ens|ENSMUST00000064234	1.26723e-08	2.73375		1.47155e-09	3.21764		4.13271e-12	5.64294		956.957	830.289	959.408	1182.97	1661.88	1466.03	2787.78	2808.92	3257.61	7637.05	8669.9	7718.47
A_30_P01022967	chr4:63736566-63744848_R	0	0.00869622	2.72577		9.42399e-07	13.1508		0.000214804	4.93382		8.34406	16.3184	7.83868	107.731	50.7438	69.5886	98.7645	137.899	165.908	432.918	369.59	290.697
A_30_P01025028	chr5:105000678-105015290_F	0	0.00319624	2.71796		2.18145e-07	11.9288		1.81517e-09	32.9055		7.51561	7.2983	7.3803	7.07662	7.41862	7.37391	167.768	38.9009	91.8686	375.128	148.835	216.561
A_55_P2192961	A530023O14Rik	ref|NM_175648|gb|AK162946|gb|AK041488|tc|TC1587027	0.00168632	2.7091		1.69257e-09	24.974		9.71134e-11	49.6753		9.76744	7.44437	9.83497	9.46262	7.18058	26.3553	212.446	169.311	289.596	685.594	557.199	558.836
A_52_P429450	Ngp	ref|NM_008694|ens|ENSMUST00000035061|gb|BC119403|gb|BC119405	0.00770703	2.68412		0.00228342	3.23691		0.00145334	3.46945		43.2731	53.5988	32.1802	80.8093	122.568	118.218	109.785	119.894	192.185	352.124	428.381	328.844
A_66_P116092	ENSMUST00000067704	ens|ENSMUST00000067704|gb|AK038979|gb|BB179850|tc|TC1595932	0.00034529	2.66182		1.68306e-05	3.70299		1.15722e-07	7.01618		39.6569	33.6273	30.4405	58.6504	40.3314	47.3283	174.999	94.1559	124.632	440.604	245.446	363.578
A_30_P01021014	chr11:102878974-102888924_F	0	0.000314948	2.65884		3.09678e-07	5.98952		9.5547e-10	14.9839		58.4714	70.8679	87.8707	86.7643	70.8129	71.1583	654.863	342.621	356.137	1239.55	913.987	1351.74
A_55_P2292380	D730047E02Rik	gb|AK021345|tc|TC1622650|riken|D730047E02|nap|NAP077517-1	0.00114692	2.65468		3.11175e-11	51.2016		1.39594e-12	124.453		7.04178	7.01076	6.96523	7.22932	8.6626	6.98989	331.007	294.154	421.72	905.06	874.54	994.212
A_52_P363216	Gcnt2	ref|NM_133219|ref|NM_023887|ref|NM_008105|ens|ENSMUST00000067778	0.0142716	2.60887		7.70535e-07	15.1906		5.83224e-08	27.2085		25.9095	31.0526	44.908	48.0215	66.5949	34.6653	454.46	460.616	619.723	1462.99	1357.09	1168.87
A_30_P01018532	chr10:69669025-69686275_R	0	0.0227353	2.59206		8.65131e-09	60.5341		3.85513e-10	161.606		139.597	195.483	238.843	260.143	97.8663	234.854	21086	8358.92	8398.41	34100.4	26632.5	28563.8
A_30_P01024256	chr16:23992037-24001037_F	0	0.0267554	2.58587		0.000551036	5.33801		1.14329e-05	11.445		20.1707	6.94811	6.99648	9.24568	16.5555	10.6282	45.4674	63.9277	46.5536	169.233	111.827	123.732
A_55_P1994862	Ddx60	ref|NM_001081215|ens|ENSMUST00000093485|ens|ENSMUST00000070631|gb|AK136403	0.0248411	2.55183		1.55094e-06	16.3236		2.85729e-08	43.5008		12.1954	9.47056	18.8017	14.4375	5.90542	22.8109	335.891	170.91	158.817	546.986	533.842	535.421
A_66_P118906	Adora2b	ref|NM_007413|ens|ENSMUST00000018644|gb|BC116415|gb|BC116416	7.82902e-05	2.53492		5.58924e-10	10.1919		3.42235e-11	16.4413		144.261	103.226	97.454	237.387	149.996	158.522	1118.23	1042.84	1369.94	3329.29	2956.96	2655.38
A_51_P317176	Csf3	ref|NM_009971|ens|ENSMUST00000038886|gb|E01465|gb|M13926	0.00198209	2.53416		6.96699e-10	25.962		1.30261e-11	70.0583		8.27007	7.21155	7.42489	7.34514	6.9617	7.30878	151.601	188.518	241.85	555.784	487.906	426.715
A_30_P01022386	chr13:24613384-24613726_R	0	0.00667239	2.52902		0.000518378	3.63132		0.000102889	4.59575		13.3642	11.4274	21.3864	43.6306	23.1556	25.1706	89.2209	25.6488	66.206	113.435	135.09	159.071
A_55_P1962400	Il1rn	ref|NM_001039701|ref|NM_031167|ref|NM_001159562|ens|ENSMUST00000114486	0.00122479	2.5265		1.68426e-09	17.7729		3.32052e-10	24.8943		252.451	236.944	168.933	534.272	297.633	378.571	3979.58	2861.98	5152.65	10984.6	10125.5	8406.56
A_55_P1961395	Pdpn	ref|NM_010329|ens|ENSMUST00000030317|gb|AK158855|gb|BC026551	0.00296225	2.52303		2.45573e-05	4.69812		1.34555e-06	7.19729		992.147	951.137	1960.36	2130.53	2320.79	1670.54	4229.29	4417.15	10219.2	14157.7	17727.5	12206.8
A_55_P1993503	Adora2b	ref|NM_007413|ens|ENSMUST00000018644|gb|AK080759|gb|AK047002	2.49956e-06	2.52297		4.42459e-12	10.5728		1.72408e-13	18.3681		325.858	250.291	246.18	481.556	341.211	377.96	2703.85	2744.45	3311.8	7926.67	7375.37	6641.53
A_51_P477736	4932415M13Rik	ens|ENSMUST00000077153|gb|AK030017|tc|TC1592548|riken|4932415M13	2.6296e-05	2.52223		1.26729e-10	10.0421		5.26395e-13	27.3047		6.20904	7.7731	6.21365	6.05921	6.23474	6.34795	105.957	53.4304	47.5163	182.33	132.307	179.066
A_52_P174915	Gja1	ref|NM_010288|ens|ENSMUST00000068581|gb|AK036979|gb|AK029291	0.0210151	2.52218		0.000402431	4.99804		5.43156e-05	7.15095		14.5258	12.1492	35.1378	36.6558	33.6338	26.9382	76.1119	92.2169	107.025	333.132	247.006	147.292
A_55_P2105262	A_55_P2105262	0	0.0505598	2.47916		6.64426e-07	29.6075		1.44272e-07	44.8948		7.06476	25.5383	9.42583	46.3604	19.2514	8.10903	497.509	265.957	318.553	1041.32	810.057	776.757
A_30_P01024574	chr14:21621875-21638625_R	0	0.0177949	2.43926		1.19582e-06	12.7311		1.10677e-07	21.1229		6.87939	10.221	6.89289	6.87019	7.34173	30.2948	72.494	110.049	113.304	234.813	198.457	283.953
A_30_P01030209	chr5:31856417-31916414_F	0	0.000619302	2.4363		4.06801e-11	26.6376		4.86253e-12	43.6044		9.67512	7.44097	7.71507	16.5525	7.95675	13.3465	298.118	186.97	171.097	542.087	424.485	615.925
A_52_P604629	Csrnp1	ref|NM_153287|ens|ENSMUST00000035101|gb|AK140213|gb|AK171658	3.58719e-09	2.43261		2.86896e-14	6.88904		2.05266e-16	14.0487		922.446	814.669	862.416	1005.15	1123.04	976.387	5987.76	5195.33	6764.65	16539.2	13690.6	13421.9
A_52_P463962	Krtap16-10	ref|NM_183296|gb|BC132658|gb|BC132660|gb|BC107303	0.00810426	2.4314		0.00131669	3.13333		6.01292e-07	10.3564		52.4445	54.8747	97.2172	49.9644	42.1076	53.0004	330.508	170.665	153.339	468.365	570.384	479.524
A_55_P2106926	Kcna3	ref|NM_008418|ens|ENSMUST00000052718|gb|BC132349|gb|BC137667	0.00487038	2.42151		6.48427e-06	5.92434		2.12512e-07	10.2919		10.6026	28.4434	39.2016	34.6312	26.0554	35.1175	114.147	114.195	185.061	335.973	358.48	287.975
A_55_P1998471	S100a9	ref|NM_009114|ens|ENSMUST00000117167|ens|ENSMUST00000069960|gb|AK143826	0.000757657	2.41128		2.50581e-06	4.51449		2.31533e-05	3.48477		853.815	1402.51	1301.09	3213.43	4178.59	3549.5	3804.79	5857.22	6400.19	12281.5	13996.7	11630.3
A_55_P2020050	Gm8120	ref|XR_104862|gb|AK013372|gb|AK013431|gb|BC054084	0.007575	2.40836		0.000534016	3.46177		4.1171e-06	7.11912		84.7799	172.744	187.195	200.586	100.414	219.07	778.752	380.9	392.503	1171.55	1116.99	1261.22
A_51_P187461	Rel	ref|NM_009044|ens|ENSMUST00000102864|gb|X60271|gb|X15842	0.0309632	2.38844		8.37022e-06	10.6475		5.65631e-07	18.9125		7.08702	5.90513	18.0672	17.7462	7.20845	14.0525	166.893	62.9293	79.199	230.629	211.827	233.348
A_30_P01025110	chr18:4415233-4415995_F	0	0.00822145	2.37958		1.53022e-07	12.6306		6.53526e-08	14.8867		8.13645	7.82359	9.38112	36.0101	8.86948	14.7047	132.307	98.4705	85.3702	263.418	221.996	258.541
A_51_P430900	Dusp1	ref|NM_013642|ens|ENSMUST00000126178|ens|ENSMUST00000025025|gb|X61940	3.74196e-06	2.36605		1.04143e-07	3.11744		3.58177e-10	5.44214		2554.46	2484.09	2467.1	3979.58	2698.98	3634.65	7735.08	5828.46	10379.1	18588.2	18011.1	18497
A_55_P2381821	6430706H07Rik	gb|AK032614|riken|6430706H07	0.00275653	2.36473		2.38271e-06	5.678		8.91182e-09	13.9892		6.84324	6.87929	10.0138	8.92047	6.79856	6.90758	33.5642	46.9235	49.6207	73.0661	113.902	124.036
A_55_P2186005	Sphk1	ref|NM_001172472|ref|NM_001172475|ref|NM_001172473|ref|NM_025367	0.0226787	2.36218		0.000363149	4.63828		1.01849e-05	8.62523		96.679	38.6217	103.656	79.8096	125.963	78.6972	331.973	268.634	438.776	720.348	871.985	839.944
A_55_P2114187	Gm6522	ref|XM_003086325|ref|XM_003084550|nap|NAP121631-001	0.0662284	2.3321		0.0208253	3.00752		0.0400985	2.61069		32.8522	30.384	37.7303	69.4556	92.5775	112.944	92.1773	94.9213	116.627	255.466	295.52	172.641
A_55_P2119257	Serpine1	ref|NM_008871|ens|ENSMUST00000077523|ens|ENSMUST00000041388|gb|M33960	0.0255435	2.33108		3.0439e-07	17.7947		9.05756e-06	8.97411		1204.9	746.185	2358.08	8450.96	5681.67	4321.45	19676.7	17533.2	34242.5	47023.7	60477	53084.4
A_51_P455647	Car2	ref|NM_009801|ens|ENSMUST00000029078|gb|AK002333|gb|K00811	0.0175054	2.33087		1.15895e-08	29.8857		4.51242e-09	37.7202		51.3642	46.8459	22.5301	78.4711	71.9748	59.9996	1404.95	1020.58	1043.06	3131.63	2335.64	2598.39
A_55_P2319468	9430076C15Rik	ref|NR_015553|gb|AK051275|tc|TC1594359|riken|D130027L12	0.00535082	2.32542		0.000147281	3.65163		1.57364e-06	6.90569		33.2871	17.3897	27.8213	27.1314	52.2841	21.0078	66.9017	124.124	92.8886	217.557	198.552	225.437
A_55_P2033795	Fabp6	ref|NM_008375|ens|ENSMUST00000020672|gb|BC119289|gb|BC120767	0.000613715	2.32143		4.18893e-09	9.62705		2.67735e-11	24.2463		9.0222	8.08961	8.04839	7.65748	7.93731	7.8377	109.422	68.1424	65.0582	179.001	180.698	187.839
A_51_P155196	Abtb2	ref|NM_178890|ens|ENSMUST00000076212|ens|ENSMUST00000131122|gb|AK151620	6.10443e-07	2.31708		1.34234e-15	25.1389		7.29517e-17	48.3146		222.324	221.944	187.625	324.794	216.449	231.552	5873.48	4997.53	5166.24	13937.7	11305.2	11953.1
A_30_P01029610	chr4:3437474-3438228_R	0	0.0291032	2.31263		0.000177972	5.45134		2.88e-06	11.6629		12.0382	12.4816	33.1232	19.271	21.3442	15.2699	105.083	71.4345	104.074	190.407	154.007	330.258
A_55_P2158072	ENSMUST00000107438	ens|ENSMUST00000107438|nap|NAP057945-1	0.00210466	2.29797		1.78814e-05	3.9254		1.11782e-07	7.7767		45.7449	39.5181	66.1776	69.4696	47.0378	56.9791	231.608	158.285	198.044	499.25	452.104	399.707
A_51_P501248	Sphk1	ref|NM_025367|ref|NM_001172472|ref|NM_001172475|ref|NM_001172473	0.00849409	2.27853		1.1139e-05	5.59638		1.83408e-07	10.9047		291.065	203.286	430.664	364.982	381.701	292.589	1670.54	1280.77	2138.97	3450.29	4114.5	3827.8
A_30_P01018285	chr4:3437474-3438228_R	0	0.000911325	2.26792		7.71058e-06	3.68968		2.69287e-08	7.53971		31.8639	24.8117	41.6894	27.4425	41.7988	39.1932	116.245	118.249	119.57	236.109	219.561	372.826
A_66_P117933	I830012O16Rik	ref|NM_001005858|gb|AK077243|ens|ENSMUST00000076249|riken|5031412D17	0.0531418	2.26476		1.20166e-08	63.619		1.89298e-09	112.747		27.2446	13.315	35.5461	90.8126	8.35888	35.6065	1609.84	1368.8	1533.27	4175.98	3055.3	3087.88
A_55_P1968723	Ccrn4l	ref|NM_009834|ens|ENSMUST00000023849|ens|ENSMUST00000144826|gb|AK087790	1.0074e-08	2.25446		6.59854e-12	3.79885		1.87467e-14	7.02585		2160.73	2240.96	2184.22	2890.89	2314.85	2873.71	7920.08	8073.06	8960.73	20380.5	18171.6	17744.7
A_30_P01026520	chr2:128211990-128215223_R	0	0.00531186	2.24662		6.4984e-08	10.5835		5.66107e-09	16.5896		10.6986	9.09775	8.2581	18.5354	11.701	10.7155	79.8444	113.096	99.8451	176.161	194.743	299.554
A_55_P2042813	Gbp11	ref|NM_001039647|gb|BC111039|tc|TC1590439	0.0327986	2.23976		1.16957e-06	13.5301		2.69666e-08	31.6815		38.3052	15.0136	24.633	30.7356	29.2469	13.7852	613.067	195.573	291.655	1030.77	573.186	678.832
A_30_P01030856	chr4:3437474-3438228_R	0	0.0403399	2.23012		0.000913421	4.30122		9.33337e-07	15.832		20.4964	28.3104	23.9629	16.0133	6.62064	30.3169	98.896	101.113	108.671	173.666	173.574	402.705
A_52_P241508	Zbtb46	ref|NM_028125|ref|NM_027656|ens|ENSMUST00000087409|gb|AK016700	0.000303967	2.22807		1.89572e-10	11.7674		3.18805e-12	25.2856		27.259	26.9441	35.3317	30.6187	36.583	25.77	504.92	276.539	305.356	872.197	743.588	741.185
A_52_P362917	Pfkfb3	ref|NM_133232|ref|NM_001177752|ref|NM_001177758|ref|NM_001177754	0.021146	2.20838		1.16955e-06	10.3769		1.12999e-09	48.2322		40.8431	35.0388	13.2194	19.3896	17.4699	6.26715	229.855	273.77	333.603	532.519	585.802	744.532
A_55_P2026238	A_55_P2026238	0	0.00647587	2.20537		3.58422e-11	53.9075		3.03613e-12	108.819		19.5391	14.3803	24.6118	26.7425	14.6138	22.9788	1037.5	946.448	1114.36	2394.15	2138.97	2292.81
A_55_P2158102	Camp	ref|NM_009921|ens|ENSMUST00000112022|gb|X94353|gb|AK158005	0.0337282	2.20183		0.00132239	3.7413		0.00110737	3.85001		41.0611	27.6744	60.5947	80.9332	99.3956	83.5055	115.767	170.99	181.345	377.005	357.706	287.891
A_55_P1954749	A_55_P1954749	0	4.53124e-06	2.17727		1.47142e-08	3.32814		2.23612e-10	4.97879		50.657	38.6546	45.4009	62.3985	61.5007	71.2896	160.188	150.171	136.151	330.845	313.774	328.685
A_55_P2082180	Tnfrsf9	ref|NM_011612|ref|NM_001077509|ref|NM_001077508|ens|ENSMUST00000105671	0.00742145	2.1769		1.45204e-06	6.57912		4.25361e-08	11.7063		27.5897	27.9788	31.1211	31.8813	48.8318	28.1121	163.417	164.804	252.577	404.63	564.383	312.799
A_55_P2121294	A_55_P2121294	0	0.134503	2.17489		9.88772e-06	22.7151		9.15717e-07	44.3669		7.31096	6.87367	6.9026	6.33033	6.97088	10.4861	134.449	152.74	173.265	431.671	272.069	316.849
A_55_P2023607	ENSMUST00000048122	ens|ENSMUST00000048122|gb|AK154175|gb|AK040268|tc|TC1586880	0.000246798	2.16522		2.03838e-07	4.14744		5.09589e-10	8.80734		147.464	161.955	116.627	130.718	175.091	128.889	522.773	601.316	655.976	1272.54	1109.12	1485.78
A_30_P01027929	chr2:145501249-145508811_F	0	0.0338425	2.15737		3.80925e-05	6.44445		6.5929e-07	13.6728		62.8095	61.2811	73.449	87.2305	38.8618	87.8871	644.895	335.831	356.555	810.209	1022.52	954.578
A_55_P1999167	LOC546061	ref|XM_003086888	0.034573	2.15722		0.000477198	4.28091		1.46562e-05	7.67931		42.0111	88.3372	107.263	110.165	54.6068	114.631	557.342	199.278	285.368	672.122	630.801	767.334
A_51_P443754	Hivep2	ref|NM_010437|ens|ENSMUST00000015645|gb|BC150704|gb|Y15907	9.91355e-05	2.15447		1.47181e-10	8.53845		3.83951e-12	15.3219		86.5463	58.8708	55.6126	78.501	86.5463	72.2863	533.058	482.181	712.754	1435.26	1088.78	1175.78
A_55_P2145521	Stk38l	ref|NM_172734|ens|ENSMUST00000111644|ens|ENSMUST00000001675|gb|AY292400	1.99768e-07	2.13889		1.01064e-10	3.64988		7.61034e-12	4.64769		316.664	362.556	372.137	581.978	682.318	522.918	1111.66	1245.06	1540.73	2878.1	2779.1	2621
A_55_P2107292	Ptch1	ref|NM_008957|gb|U46155|gb|BC156082|gb|BC157045	0.0493362	2.13557		0.000996853	4.19052		1.1282e-05	9.3454		31.1634	8.75775	18.539	21.4999	8.09471	25.7787	41.0526	109.651	80.1366	108.98	175.131	183.988
A_30_P01023027	chr4:63810346-63810958_F	0	0.0173261	2.13486		0.00102085	3.14085		0.0171595	2.13775		35.4226	11.9301	24.9315	57.1064	80.6566	69.0227	55.0443	55.5906	104.266	173.025	118.148	152.134
A_55_P2039699	Camp	ref|NM_009921|ens|ENSMUST00000043185|ens|ENSMUST00000112022|gb|AK158005	0.00520378	2.13336		1.69189e-06	5.57282		1.09907e-05	4.35601		65.8554	62.2391	68.6453	161.331	216.677	164.185	245.485	395.51	512.561	908.536	809.199	668.392
A_51_P499698	Asprv1	ref|NM_026414|ens|ENSMUST00000043400|gb|BC057938|gb|BC119099	0.00392754	2.1242		4.19922e-06	4.58929		6.156e-10	18.4834		18.0672	13.6478	14.6049	11.029	8.04398	6.22636	58.5696	49.9226	114.247	139.168	152.531	150.958
A_30_P01023508	chr6:3283191-3284581_R	0	0.0113911	2.12058		5.87371e-05	4.14037		4.73566e-07	8.4133		104.596	135.482	177.442	163.529	90.7176	192.907	891.308	391.791	527.212	1276.08	1170.33	1183.87
A_55_P1960576	Kdm5b	gb|AK220451|ens|ENSMUST00000112198|tc|TC1602675	0.00183191	2.1172		2.15101e-10	16.7121		7.59838e-12	33.6437		67.5236	106.741	78.1492	80.333	89.722	90.9694	2260.62	1138.01	1063.28	4007.81	2667.74	2434.15
A_55_P2119761	Krtap16-8	ref|NM_130856|ens|ENSMUST00000089105|ens|ENSMUST00000074637|ref|XM_001474297	0.0100537	2.11551		0.00034805	3.19268		5.88222e-06	5.47396		45.4828	57.1285	70.0644	86.4174	60.63	65.3303	240.715	142.064	173.95	373.336	397.875	384.705
A_30_P01029784	chr1:64686823-64728598_R	0	0.0365712	2.10632		1.95302e-06	10.6584		7.93485e-08	20.562		52.1552	70.2784	68.752	120.05	33.9896	80.623	1177.98	499.576	538.249	1529.45	1296.85	1496.21
A_55_P2263098	A130078K24Rik	gb|AK038100|gb|BX519179|tc|TC1629216|riken|A130078K24	0.00106615	2.10437		5.405e-07	4.46721		6.91542e-09	7.84132		70.7373	58.1308	47.7573	64.9902	68.8555	75.6501	234.467	280.454	269.378	489.593	507.548	682.129
A_51_P113058	Olfr1131	ref|NM_146658|ens|ENSMUST00000090712|tc|TC1600278|nap|NAP099540-001	0.159281	2.10361		0.0213742	3.6142		0.00124611	7.16945		26.666	31.9083	46.4195	49.5166	14.09	68.006	204.822	107.201	84.5375	279.381	250.204	249.24
A_55_P2150323	A_55_P2150323	0	0.0121355	2.08986		9.27932e-09	16.7161		4.03128e-09	19.8032		6.48821	6.22952	14.09	22.0174	9.6766	13.7987	181.165	93.1485	143.091	334.031	267.946	248.755
A_30_P01028825	chr5:123582742-123588202_F	0	0.0313892	2.07693		2.42933e-05	6.14082		4.04166e-07	12.6777		53.4653	21.4687	33.7393	59.0723	16.9028	39.6374	298.188	159.039	188.612	424.185	404.361	477.173
A_30_P01019146	chr2:128211990-128215223_R	0	0.00279923	2.07006		1.36157e-06	4.65736		3.15455e-08	7.70935		39.6242	34.1454	26.1183	36.3817	59.0027	32.0384	136.626	162.666	159.712	240.231	320.884	413.519
A_55_P2166486	Cd44	ref|NM_009851|ref|NM_001177785|ref|NM_001039150|ref|NM_001177786	0.00921897	2.03739		2.00477e-07	7.98993		1.71041e-08	12.0288		8.46494	14.3023	7.67741	9.37774	26.1863	9.01089	62.7825	82.9684	84.1843	140.25	164.848	160.58
A_30_P01017917	chr17:6602100-6615425_F	0	0.0128627	2.03611		0.000303426	3.20694		3.43397e-06	5.80313		44.0146	69.2571	42.9927	63.0564	58.93	50.1549	282.857	123.809	123.891	465.53	208.865	381.183
A_55_P2116165	Pfkfb3	ref|NM_001177753|ref|NM_001177756|ref|NM_001177755|ref|NM_001177757	4.1667e-06	2.02503		1.48451e-12	7.48577		7.20115e-15	17.042		1435.66	1333.5	1406.9	1312.41	1132.43	1275.37	9452.63	8389.68	14125.4	21315.3	22129.8	19690.3
A_51_P201581	Rln3	ref|NM_173184|ens|ENSMUST00000061923|gb|AB076565|gb|CB058792	0.00159971	2.02267		9.6483e-06	3.25282		1.04969e-10	15.3029		22.4557	13.7143	13.2175	7.20561	7.04637	7.01985	52.1339	50.6928	51.0023	103.03	107.629	100.832
A_51_P286488	Ier3	ref|NM_133662|ens|ENSMUST00000003635|gb|AK203877|gb|AK170477	7.73458e-06	2.0222		2.05934e-14	16.2292		1.63199e-15	26.4558		348.069	358.953	394.677	441.494	563.925	382.39	6118.66	5799.85	6028.15	14426.2	11245.8	10941.3
A_51_P500949	Aff1	ref|NM_133919|ref|NM_001080798|ens|ENSMUST00000081312|ens|ENSMUST00000031256	0.00748371	2.01748		2.72467e-07	6.9399		7.49284e-09	12.3739		55.2258	14.4601	42.9275	34.9616	36.3885	38.6268	222.683	236.414	215.967	498.32	394.781	485.703
A_55_P2125208	Arid5a	ref|NM_001172205|ref|NM_001172206|ref|NM_145996|ref|NR_033310	2.51937e-06	2.0061		4.58788e-16	24.5031		6.58216e-17	37.2271		726.803	680.617	929.003	935.147	1172.52	965.338	20119.4	16483.1	20133.4	40673.5	34100.4	39157.5
A_55_P2108948	Gjc3	ref|NM_080450|ens|ENSMUST00000077119|gb|AK147913|gb|AK047368	0.0424308	1.99344		2.54242e-06	9.20185		5.57994e-08	19.5346		7.95554	11.2021	8.58668	7.67379	7.5485	11.3179	139.143	69.8695	57.2931	125.512	174.309	202.115
A_55_P2179974	Spsb1	ref|NM_029035|ens|ENSMUST00000105685|ens|ENSMUST00000038562|gb|AF403036	3.03419e-05	1.98673		7.17776e-09	3.72595		3.40862e-11	6.63552		145.775	255.466	199.705	256.076	196.591	205.465	809.423	667.336	736.892	1354.65	1459.54	1579.33
A_55_P2120737	ENSMUST00000097572	ens|ENSMUST00000097572|gb|AK133141|riken|4930598K17	6.61115e-05	1.98306		3.31116e-11	7.63158		2.0635e-13	16.9532		61.8264	47.3378	55.3062	51.4479	48.0812	46.5626	410.794	398.446	451.23	840.597	821.98	844.398
A_55_P2189461	LOC100504699	ref|XR_104814|ref|XR_107536|gb|AK083944|gb|AK033524	0.033599	1.98243		7.18229e-06	6.79968		1.07432e-06	9.36702		6.9821	19.2129	13.4439	10.6269	16.3808	29.6512	64.3483	84.091	97.7822	141.892	188.06	154.432
A_51_P327751	Ifit1	ref|NM_008331|ens|ENSMUST00000102824|gb|U43084|gb|AK144230	0.00100732	1.97827		3.153e-15	135.397		2.19759e-15	151.747		376.407	379.204	576.118	1237.57	572.15	648.692	62727	52539	62896.8	123017	108400	121627
A_30_P01033039	chr2:128211990-128215223_R	0	0.00159468	1.97649		4.2572e-08	5.69822		9.98647e-10	9.63129		87.577	91.7661	77.1043	118.325	127.512	65.6626	408.129	564.641	513.315	723.099	992.649	1283.53
A_55_P2209273	ENSMUST00000129924	ens|ENSMUST00000129924|gb|AK006879|tc|TC1695877|riken|1700064E03	0.0171329	1.97325		2.54388e-06	6.12804		7.74723e-08	10.7008		11.7615	8.58584	8.28436	7.75792	17.4377	9.00003	46.0344	66.5949	59.0944	104.637	108.158	123.21
A_55_P2016459	Cxcl10	gb|AK156907|gb|BC057150|ens|ENSMUST00000118006|tc|TC1618005	0.000114365	1.97255		3.15594e-18	399.137		9.3567e-19	642.646		6.36001	6.48533	6.2227	6.41536	6.40008	11.1793	2605.24	2112.89	2727.95	5525.16	4730.58	4383.29
A_30_P01029641	chr5:31883451-31884082_F	0	0.00360051	1.97216		3.90131e-11	22.7821		3.37575e-12	39.3263		7.19962	7.74546	7.54918	10.9111	7.34641	7.62232	208.065	151.53	138.758	348.069	278.295	349.672
A_30_P01019478	chr16:4867322-4874772_F	0	0.00965104	1.97189		6.29667e-11	33.5064		4.53775e-12	65.16		112.105	200.261	185.236	223.193	122.919	158.421	8586.77	4398.21	4276.75	11455.1	9886.2	10911.8
A_55_P2364755	LOC100505078	ref|XM_003086948|ref|XM_003085280|ref|XM_003085282|ref|XM_003085284	0.0896287	1.96991		2.15397e-05	9.22143		2.74363e-05	8.79316		6.63727	29.1871	17.1113	32.1628	23.932	36.1817	181.727	136.532	98.9165	309.13	282.561	216.77
A_66_P101942	Gm9706	gb|AK019325|tc|TC1764718|riken|2900034J12|nap|NAP120532-1	0.0851926	1.96564		7.52464e-09	56.7278		4.06913e-09	67.7473		755.821	925.25	1661.88	3818.79	801.645	1693.63	88500.6	43950.7	54493.6	132011	107838	114517
A_51_P492456	Has1	ref|NM_008215|ens|ENSMUST00000003762|gb|AK138203|gb|D82964	0.0411944	1.94719		5.32769e-08	17.4789		3.16867e-08	19.5059		21.976	9.0059	9.11201	22.4033	20.3646	20.6401	161.917	171.097	334.534	252.915	648.004	426.171
A_55_P2225460	AW555355	gb|AK157022|tc|TC1657367|riken|F830112P20	0.0665209	1.94365		0.00104149	3.85196		1.92033e-05	7.52798		24.6802	23.3566	19.6961	10.9666	41.9934	24.1972	87.3351	92.4807	78.6519	138.274	209.903	160.945
A_51_P144180	Ifnb1	ref|NM_010510|ens|ENSMUST00000055671|gb|K00020|tc|TC1595278	0.00295563	1.93645		3.44628e-15	225.122		5.85598e-16	429.314		6.81527	6.87033	6.82888	6.80446	7.5347	6.53705	1569.95	1506.83	1408.65	4745.35	2034.84	2503.62
A_30_P01029335	chr17:64063362-64066067_R	0	5.11659e-05	1.93321		1.97575e-18	255.283		4.39309e-19	442.375		6.19507	6.15343	6.00394	6.31862	7.96868	6.28107	1804.52	1237.57	1570.71	3383.73	2752.07	2740.46
A_55_P1997554	Kcnn3	ref|NM_080466	0.102738	1.93127		0.000183771	6.28232		3.38773e-05	8.68512		12.3635	9.75648	39.2856	28.2191	16.0802	28.2467	156.547	72.8355	100.113	200.342	185.008	222.275
A_52_P552194	Il13ra1	ref|NM_133990|ens|ENSMUST00000033418|gb|AK143292|gb|AK154675	0.0288195	1.91567		7.2967e-08	12.4465		9.15227e-09	18.6696		46.3883	18.4984	14.6114	42.1076	30.7569	19.9387	335.973	211.208	335.375	652.856	540.53	487.568
A_30_P01017626	chr2:128217275-128217972_R	0	0.0363101	1.91183		4.172e-07	10.1673		3.65883e-07	10.4075		8.59573	7.82831	9.13029	14.3423	15.5534	17.3366	74.0624	97.4757	83.0248	137.1	168.6	181.304
A_52_P100926	Il1a	ref|NM_010554|ens|ENSMUST00000028882|gb|AK156449|gb|X01450	0.0872761	1.90706		3.00061e-12	720.802		3.7337e-13	1869.24		6.03235	9.76195	9.46407	6.03068	6.69359	5.78104	6372.31	5565.52	5680.1	12599.7	11516.4	9635.21
A_55_P2035667	Gyk	ref|NM_008194|ref|NM_212444|ens|ENSMUST00000081161|ens|ENSMUST00000069684	4.78376e-06	1.89995		1.15279e-10	4.0171		1.01792e-13	9.04564		223.906	248.155	262.188	183.646	222.478	213.018	920.683	927.626	1140.54	2012.96	1770.57	1865.83
A_55_P2322064	F830005D05Rik	gb|AK089619|tc|TC1598397|riken|F830005D05|nap|NAP099890-001	0.00824176	1.89439		6.14308e-05	3.12802		6.47517e-07	5.34326		53.1626	41.3126	50.7632	39.8791	69.0452	55.2258	129.324	177.717	148.574	279.677	233.933	358.371
A_52_P681310	Plaur	ref|NM_011113|ens|ENSMUST00000002284|gb|AK154141|gb|X62701	1.06992e-06	1.89213		3.61261e-11	3.75357		1.87467e-14	8.68087		9376.28	9190.32	7460.72	7868.1	6851.48	6544.65	36489.7	31435.3	29963.1	72334.7	56403.6	56949.7
A_55_P1997509	Zbtb32	ref|NM_021397|ens|ENSMUST00000108151|ens|ENSMUST00000108150|ens|ENSMUST00000006473	0.00177306	1.8892		1.13141e-10	11.9804		2.34569e-10	10.6404		225.136	151.237	156.263	313.389	453.642	365.523	2276.66	1706.12	2447.17	3457.95	4611.75	4018.66
A_55_P1988368	Upp1	ref|NM_009477|ref|NM_001159401|ref|NM_001159402|ens|ENSMUST00000101525	7.67468e-05	1.88876		2.74572e-15	33.6349		7.36121e-16	45.7044		97.8175	113.624	95.7354	151.57	154.27	122.13	3205.87	3451.72	3821.44	7356.48	6052.85	6300.28
A_55_P2360501	D6Ertd131e	gb|DV051837|tc|TC1681987	0.00421543	1.88454		3.55495e-07	4.82433		2.63197e-07	5.00258		51.3268	68.4472	38.6217	92.7214	128.146	68.5531	205.568	249.629	299.246	392.261	429.204	621.814
A_55_P2071176	Il1f9	ref|NM_153511|ens|ENSMUST00000057567|gb|AY071843|gb|AK081783	0.0189568	1.88259		5.26842e-07	7.00708		3.12804e-09	16.8735		6.58371	7.21235	10.7578	6.34267	6.23984	6.31258	53.565	41.791	70.9318	104.388	114.291	88.9264
A_55_P2145059	ENSMUST00000045254	ens|ENSMUST00000045254|ens|ENSMUST00000065526	8.94116e-06	1.8825		2.84831e-10	3.89368		9.79807e-12	5.47886		143.451	148.271	159.756	185.192	217.462	202.436	657.046	530.699	596.943	1218.34	1046.6	1090.97
A_55_P2243431	Gdap10	gb|BC052902|gb|Y17860|tc|TC1585633|tc|TC1591787	0.00017382	1.87896		3.20833e-10	5.85925		1.39251e-12	12.5937		321.733	367.854	423.518	287.588	326.29	355.164	1875.94	2316.93	2375.97	4187.29	3824.09	4276.75
A_30_P01032602	chr5:147538052-147546377_R	0	0.0620421	1.87859		0.00115116	3.4584		2.68795e-05	6.19781		34.1043	27.0529	22.0355	22.3926	55.844	18.7795	76.1256	116.264	93.6534	166.498	172.098	192.185
A_52_P80944	Zfp36	ref|NM_011756|ens|ENSMUST00000051241|gb|X14678|gb|AK154825	7.05679e-05	1.87184		2.42598e-11	6.76298		5.52426e-13	11.557		405.557	457.336	512.085	631.01	439.074	451.337	3514	2689.83	3157.57	6726.31	5417.83	5304.5
A_55_P2201454	2310079F09Rik	gb|AK142062|riken|D230018B15	0.0710227	1.86817		0.000218556	4.63777		1.0981e-05	7.60888		23.4114	62.7307	55.3288	35.7666	86.9757	38.4596	170.003	236.944	200.813	278.295	370.079	521.098
A_51_P279606	Socs1	ref|NM_009896|gb|AF180302|gb|AB000677|gb|AF120490	5.6553e-06	1.86812		1.19703e-18	87.119		1.62407e-19	158.387		191.262	193.236	216.186	238.043	222.838	163.843	16217.9	17313.4	19332	37130.1	31026.2	31052
A_52_P186937	Cmpk2	ref|NM_020557|ens|ENSMUST00000020969|gb|AK153469|gb|AK004595	0.00172147	1.86328		8.40206e-16	181.189		2.68956e-16	267.437		540.979	532.667	757.478	997.145	647.008	682.99	110119	93139.1	127877	247094	173936	199551
A_55_P1963920	A430084P05Rik	ref|NM_001045526|ens|ENSMUST00000108534|ens|ENSMUST00000074572|gb|AK138818	0.0224167	1.8619		4.55749e-10	26.3699		6.5418e-13	154.815		87.662	43.2501	56.1716	28.3487	12.3957	19.8892	1867.9	1348.28	1610.62	3073.78	2611.93	3280.05
A_55_P1975874	Bcl2l15	ref|NM_001142959|ens|ENSMUST00000106820|ens|ENSMUST00000062945|gb|BC027668	0.0859749	1.85822		1.14025e-05	8.32699		5.13152e-05	6.37594		22.8679	19.9741	7.20441	46.5449	40.4529	23.6368	124.724	108.98	131.348	247.961	200.303	232.344
A_55_P2023037	Gm4759	ref|NR_003967|ens|ENSMUST00000066023|gb|AK041093|tc|TC1592344	0.0684122	1.85532		6.67775e-06	7.94096		2.813e-07	14.3686		21.9954	46.4498	41.9669	41.1985	26.4317	42.4108	388.955	233.816	236.834	469.985	429.788	695.781
A_51_P359570	Ifit3	ref|NM_010501|ens|ENSMUST00000102825|gb|AK151032|gb|L32974	0.0138149	1.85427		4.83647e-12	55.695		4.28942e-12	57.4874		985.574	859.212	1231.24	3679.26	1157.58	1420.81	53509.2	50301	66913.1	130212	89524.8	99499.4
A_51_P107362	Socs2	ref|NM_007706|ref|NM_001168655|ref|NM_001168656|ref|NM_001168657	0.0736726	1.85277		0.000213275	4.63401		6.40807e-05	5.61925		57.9313	38.0043	100.367	92.5166	114.464	74.3257	282.763	262.188	299.853	515.172	532.006	528.291
A_52_P530291	Pim1	ref|NM_008842|ens|ENSMUST00000024811|gb|AK154669|gb|BC053019	0.000108871	1.84948		2.88154e-12	9.47179		1.55057e-13	15.1312		348.714	308.413	351.052	305.505	471.767	411.406	3126.21	3412.94	3109.79	6516.13	6064.61	5244.9
A_55_P2137049	AA467197	ref|NM_001004174|ens|ENSMUST00000110512|ens|ENSMUST00000047498|gb|AK141297	0.00243881	1.84765		2.02961e-12	25.9204		1.22587e-12	28.8901		1100.01	958.856	1360.2	2017.01	1870.23	1725.02	27482	24295.5	37215.1	48783.3	61104.9	52787.2
A_55_P2018176	AI504432	ref|NR_033498|gb|AK039146|gb|AK046860|tc|TC1589856	0.00441372	1.84522		1.9493e-08	6.6598		1.25242e-09	9.94642		99.1527	64.1719	78.5528	113.88	115.277	71.694	466.522	472.998	691.915	1252.24	1173.99	655.663
A_51_P103929	Met	ref|NM_008591|ens|ENSMUST00000080469|ens|ENSMUST00000115442|ens|ENSMUST00000115443	0.000314129	1.8441		2.7375e-08	3.81621		2.24848e-09	4.93767		34.3044	45.977	45.5724	71.7069	47.87	60.4525	166.187	185.441	129.538	352.686	254.846	281.461
A_30_P01022738	chr5:123582742-123588117_R	0	0.022368	1.84078		4.10349e-05	3.84982		1.81749e-06	5.80699		95.9513	123.008	149.09	211.827	100.891	149.823	605.075	423.627	402.476	844.925	836.151	920.255
A_30_P01025660	chr1:107866276-107887102_R	0	0.0130713	1.83332		1.15064e-06	5.16078		2.1575e-07	6.46565		12.5385	22.7387	32.9006	31.2376	30.4914	30.3049	80.7752	123.78	125.801	180.928	200.656	213.971
A_55_P2000007	A_55_P2000007	0	0.146686	1.83233		0.0123119	3.06398		0.000528923	5.55558		49.5915	52.6	61.8902	73.2141	45.9451	49.5241	224.643	160.188	129.573	301.37	285.915	335.758
A_55_P2322555	5930433N17Rik	gb|AK031230|riken|5930433N17	0.00461482	1.83085		1.28211e-05	3.1235		7.80078e-09	7.46532		97.5203	90.6805	77.6019	57.9783	94.3199	56.3506	233.816	283.741	318.169	456.994	516.506	561.807
A_55_P2236622	AK081327	gb|AK081327|tc|TC1604588|riken|C130006C17	0.0347722	1.82587		2.58987e-05	4.57178		1.85946e-07	9.66501		51.3545	69.8298	29.1374	24.1972	53.0934	52.4863	213.556	210.569	222.574	404.022	331.545	461.93
A_55_P2042121	Slc25a22	ref|NM_026646|ref|NM_001177576|ens|ENSMUST00000106007|ens|ENSMUST00000124266	0.0380362	1.82303		7.08384e-05	4.09357		2.17255e-06	6.73986		460.507	771.804	878.757	1058.28	433.603	922.964	3749.29	2241.58	2563.86	5160.16	5049.06	4991.3
A_51_P474459	Socs3	ref|NM_007707|ens|ENSMUST00000054002|gb|AK172399|gb|AK139241	1.76969e-07	1.823		7.41556e-21	89.8129		1.00054e-21	163.95		1526.7	1443.74	1477.05	1334.15	1721.2	1412.76	143829	111509	148902	253742	241355	241355
A_55_P2025870	A730037C10Rik	ref|NM_177203|ens|ENSMUST00000052904|ens|ENSMUST00000061099|gb|AK042903	0.0820433	1.81868		0.00238863	3.19351		0.000331332	4.32769		47.974	28.9237	43.5421	78.5675	35.3772	52.3646	157.773	102.845	121.041	280.454	216.132	195.876
A_30_P01021842	chr2:157239202-157239982_F	0	0.00839151	1.81504		5.22388e-08	6.64335		2.07099e-10	16.1732		8.50894	7.34041	15.6779	7.19139	7.94083	7.42108	46.4749	67.1861	84.6706	114.726	111.007	124.124
A_55_P2120919	A_55_P2120919	0	0.000859985	1.8122		8.2421e-09	4.87835		2.21698e-10	7.62833		27.6744	39.8722	37.4234	27.4714	47.5163	49.117	171.849	157.406	176.277	310.367	303.691	304.386
A_55_P2114318	A_55_P2114318	0	0.121658	1.80774		9.3516e-07	16.1596		4.05651e-08	33.8448		172.641	233.473	317.288	314.645	100.785	259.822	6099.18	4142.54	2200.78	4874.37	8423.48	7959.71
A_55_P1961152	Pou3f1	ref|NM_011141|ens|ENSMUST00000105033|gb|AK140274|gb|AK139418	0.00425197	1.80257		1.76934e-09	8.55206		6.67424e-11	14.5704		276.865	251.017	306.457	409.56	233.214	264.934	2159.23	2234.29	2844.97	5309.28	3507.43	4304.41
A_66_P138929	Lox	ref|NM_010728|gb|AK141995|gb|AK159263|gb|AK159199	0.296863	1.79589		0.00996906	4.8874		0.260439	1.8841		36.728	12.9629	126.487	225.665	209.556	127.064	139.076	164.463	303.691	346.353	431.791	272.069
A_52_P399934	Dusp2	ref|NM_010090|ens|ENSMUST00000028846|gb|AK134067|gb|AK088059	2.80807e-05	1.79287		1.14764e-16	36.4472		5.71275e-18	77.135		1044	1140.06	927.626	810.956	953.382	867.825	34325.7	34658	44570.5	69028.3	65841.1	68054.4
A_30_P01026917	chr11:19950950-19962250_R	0	0.0379082	1.77965		0.000282909	3.24543		9.32118e-05	3.73109		21.2479	17.2825	21.429	32.1082	32.722	27.2792	44.2501	59.1473	100.025	121.432	124.818	97.3899
A_30_P01018653	chr5:26323150-26357875_F	0	0.0652426	1.77152		0.000180648	4.04914		7.73863e-05	4.57362		44.3881	15.6239	54.3817	52.7914	63.4404	42.8921	176.039	120.26	116.825	267.277	206.266	251.419
A_55_P1971951	Cd86	ref|NM_019388|ens|ENSMUST00000023618|ens|ENSMUST00000089620|gb|AK170054	0.00179217	1.76986		7.58842e-10	7.11687		1.11256e-11	13.4972		441.956	298.871	529.736	286.788	512.085	385.832	3000.53	2362.83	3625.09	5454	4908.27	5272.24
A_55_P2033705	Pax3	ref|NM_008781|ref|NM_001159520|ens|ENSMUST00000087086|ens|ENSMUST00000004994	0.0094634	1.76832		5.69662e-06	3.61085		1.35418e-08	7.64661		47.157	72.9224	97.6474	69.0338	52.1339	54.2864	302.8	215.395	244.878	428.016	438.037	480.186
A_52_P305279	Spata13	ref|NM_001033272|ens|ENSMUST00000160973|ens|ENSMUST00000022566|gb|AK151394	1.42059e-05	1.7681		4.49632e-10	3.44076		6.19899e-12	5.17206		378.742	358.48	371.575	401.081	493.741	419.975	1193.02	1121.02	1574.52	2328.04	2340.99	2139.56
A_30_P01020315	chr9:13349094-13352732_F	0	0.0540764	1.76413		6.99166e-07	8.54789		9.08133e-08	12.2214		7.50483	13.6951	19.8454	17.703	22.1311	9.41976	134.478	89.8297	98.3409	211.521	161.543	191.262
A_55_P1990046	AK172642	gb|AK172642|gb|AK045164|riken|F830223C23|riken|B130042H10	0.00129685	1.75954		1.08044e-06	3.01271		2.86645e-09	5.48991		159.071	159.278	144.941	118.436	174.265	160.263	420.689	423.994	578.792	788.748	838.508	857.909
A_66_P105032	Gm13889	ref|NM_001145034|gb|AK143447|ens|ENSMUST00000148314|riken|E530011N06	0.00489293	1.75872		4.11328e-13	38.6956		1.07437e-14	101.432		55.4986	88.6624	111.308	53.9601	72.5096	42.3098	2808.92	3700.74	3194.56	5341.02	5939.81	5619.79
A_55_P1992838	Socs2	ref|NM_007706|ref|NM_001168655|ref|NM_001168656|ref|NM_001168657	0.164467	1.75805		6.94415e-05	7.83823		0.000134308	6.898		35.3155	7.73414	46.3327	50.3835	41.9436	45.8738	211.107	150.92	183.937	341.935	304.984	308.31
A_55_P2109564	AI504432	ref|NR_033498|ens|ENSMUST00000070085|gb|AK039146|gb|AK046860	0.00792923	1.75542		2.85139e-08	6.36512		1.56503e-08	6.90318		103.312	67.774	64.212	173.702	105.386	104.266	425.13	447.98	626.769	1082.84	1037.5	579.912
A_30_P01031585	chr1:33965074-34060850_F	0	0.0467192	1.75195		3.15818e-09	20.7141		1.14937e-07	10.4219		11.5955	10.5137	7.50499	27.751	31.6411	41.1908	129.804	249.378	234.813	344.001	296.801	404.453
A_55_P2006983	Plec	gb|AF188007|tc|TC1626589	0.0658062	1.7518		2.35705e-06	7.58615		1.40773e-06	8.26198		28.6225	16.5857	29.0068	37.4426	45.4343	33.1402	203.354	155.798	186.321	367.525	265.824	328.288
A_55_P2189893	A630073K07Rik	gb|AK042233|riken|A630073K07	0.0372866	1.74437		4.29883e-06	5.28413		2.16675e-06	5.8145		39.4641	48.2117	29.9194	50.604	82.0312	54.3584	152.668	242.347	227.473	273.905	339.896	486.188
A_51_P484880	Bcl2l11	ref|NM_207680|ref|NM_207681|ref|NM_009754|ens|ENSMUST00000103211	3.68751e-07	1.74083		5.07653e-15	6.55644		4.67478e-16	8.91859		496.762	410.313	447.75	633.574	586.582	518.78	3176.89	2833.76	2901.94	5235.46	5246.72	4976.45
A_65_P08971	F3	ref|NM_010171|ens|ENSMUST00000029771|gb|M57896|gb|AK137642	0.0284741	1.73968		1.85526e-09	16.1078		3.11373e-11	38.9169		21.3975	19.4754	21.8642	19.3745	14.5233	12.2645	419.126	329.435	273.286	798.412	524.155	484.556
A_51_P514085	Mx2	ref|NM_013606|ref|NR_003508|ens|ENSMUST00000024112|gb|BC007127	0.000302237	1.73915		5.64772e-17	89.1764		2.5315e-17	112.621		261.702	240.91	301.14	482.515	323.034	320.14	24105.9	21881.1	26044.7	45839.4	38647.8	41072.9
A_55_P2108165	Gm6907	ref|NM_001164289|gb|EU155100|gb|EU155105|gb|EU155103	0.0348854	1.73366		2.00906e-10	28.6716		3.90857e-10	24.7429		7.48494	14.8385	9.572	10.7118	33.5593	22.7648	314.494	261.283	286.512	466.302	452.483	593.358
A_55_P2004781	Ass1	ref|NM_007494|ref|NR_002687|ens|ENSMUST00000053865|ens|ENSMUST00000102840	0.000291349	1.72778		3.43546e-09	3.95341		1.32695e-10	5.56136		3860.57	3406.32	3229.96	3901.19	4918.83	4080.7	13234.4	12459	15773.3	20994.2	26695.3	23864.9
A_66_P119283	LOC675594	ref|XM_001477076|ref|XM_003084723|gb|AK080098|tc|TC1589378	0.0606127	1.72445		6.87507e-10	32.8552		2.14552e-11	81.8707		8.80272	14.0064	18.8997	9.52388	7.16939	11.6407	563.73	360.211	398.25	821.98	715.218	716.136
A_55_P2158741	Nos2	ref|NM_010927|ens|ENSMUST00000018610|gb|M84373|gb|M92649	0.0450448	1.72081		4.72083e-12	90.0435		1.20577e-12	136.843		202.76	302.653	359.947	392.628	223.858	366.274	24761.3	17490.7	38094.6	39624.4	49919	42737.1
A_52_P670026	Rsad2	ref|NM_021384|ens|ENSMUST00000137792|ens|ENSMUST00000020970|gb|AK159147	0.00334863	1.71779		1.22867e-16	263.243		3.23148e-17	430.025		876.233	695.781	1140.54	1311.04	767.334	803.164	241355	220665	245353	446933	369240	406079
A_55_P2142226	Serpina3f	ref|NM_001168294|ref|NM_001033335|ref|NM_001168295|ref|NR_033450	0.11165	1.71628		8.85662e-07	11.8816		7.29836e-08	19.8585		33.429	14.9275	26.0727	23.6145	24.1154	24.6802	531.085	173.766	235.025	515.054	398.924	542.203
A_52_P420216	N4bp1	ref|NM_030563|ens|ENSMUST00000080846|ens|ENSMUST00000098530|ens|ENSMUST00000034074	0.00139959	1.71105		2.34063e-10	6.94986		1.80918e-11	9.96647		88.8124	76.1119	83.9332	120.154	88.1104	91.2271	530.405	637.933	584.286	856.797	1202.07	963.934
A_66_P139785	Ppap2b	ref|NM_080555|ens|ENSMUST00000064139|gb|AK163427|gb|AK159136	0.00842753	1.70754		4.24636e-07	4.2842		5.84551e-09	7.304		137.629	96.0151	166.943	150.203	117.066	125.935	507.105	499.967	708.051	932.83	1048.78	917.688
A_55_P1972872	I830012O16Rik	ref|NM_001005858|ens|ENSMUST00000099507|gb|AK150632|gb|AK151442	0.0188306	1.70698		9.8348e-13	59.4599		1.82192e-12	50.6485		224.389	157.406	242.892	717.294	316.504	308.413	12198.4	10860.5	13987	28617.3	16832.9	19097.6
A_30_P01022005	chr11:119254413-119296960_F	0	0.000210957	1.70277		6.26183e-14	14.3482		3.32896e-15	24.8489		141.647	152.134	170.087	176.124	114.268	173.126	2112.89	2030.9	2621	3730.36	3966.64	3769.61
A_30_P01020326	chr1:162933979-162944379_F	0	0.0309332	1.69904		5.09267e-10	19.2566		5.20246e-11	31.4207		16.0088	20.1468	20.7707	10.9062	23.8797	28.8005	476.331	307.163	322.47	762.318	530.012	584.132
A_55_P2294184	Tmem2	ref|NM_031997|ref|NM_001033759|ens|ENSMUST00000096194|ens|ENSMUST00000025663	4.43574e-06	1.69719		2.57798e-15	9.79002		2.63561e-16	13.9656		466.522	440.604	460.124	521.098	577.009	533.961	4660.6	4230.46	4542.91	7398.41	6917.33	8462.1
A_55_P2404733	LOC552909	gb|AK081485|tc|TC1609506|riken|C130020I06	0.0198626	1.69605		1.27598e-06	4.62232		1.47395e-06	4.54258		36.3484	28.2961	20.2109	33.4399	65.648	48.0479	147.322	87.662	156.775	228.917	205.425	211.107
A_52_P601782	E330016A19Rik	ref|NM_173386|gb|AK054330|gb|AK154165|gb|AK030292	0.01736	1.69598		1.61914e-05	3.34973		1.29881e-07	5.91587		40.3232	33.3173	51.1116	41.756	27.8808	52.3544	184.512	118.298	118.09	256.734	231.552	213.067
A_30_P01019306	chr11:119254413-119296960_F	0	0.000630313	1.69415		1.87767e-13	15.8914		4.23525e-14	20.977		99.823	70.5566	98.616	96.3946	126.664	120.314	1314.59	1404.95	1567.99	2360.21	2439.89	2455.5
A_55_P1997375	ENSMUST00000068988	ens|ENSMUST00000068988|gb|AK044527|tc|TC1591840|riken|A930019C19	0.0697038	1.69326		0.000224581	3.60599		6.02264e-06	5.99061		45.2326	76.8573	95.2469	94.6624	49.164	75.298	385.274	195.028	208.336	440.986	423.415	413.978
A_51_P142153	Filip1l	ref|NM_001040397|ref|NM_001177871|ens|ENSMUST00000057595|ens|ENSMUST00000159414	7.86489e-05	1.69285		1.64042e-12	6.9227		4.99017e-13	8.08507		631.527	599.356	672.719	1080.44	733.61	980.457	4747.66	4015.88	4429.11	8298.87	7405.08	6595.2
A_55_P2143070	Ass1	ref|NM_007494|ens|ENSMUST00000102840|gb|M31690|gb|AK149489	5.20808e-05	1.68274		3.20315e-10	3.66149		9.9169e-12	5.13251		1686.25	1502.87	1668.46	1847.17	2143.27	1844.61	5882.04	5352.88	6540.57	8965.7	10898.9	10027.7
A_55_P2126662	Cav1	ref|NM_007616|ens|ENSMUST00000115456|ens|ENSMUST00000007799|gb|AK003489	0.0025938	1.67692		3.00264e-12	14.787		4.8723e-11	9.41652		152.531	112.188	117.824	333.291	359.483	310.702	1755.66	1999.88	1924.28	2955.32	3213.43	3386.55
A_30_P01020726	chr16:9249688-9275013_F	0	0.104802	1.67669		0.000688783	3.52614		0.000107333	4.62948		40.8989	68.1164	98.5764	130.599	62.5713	69.9005	264.648	215.909	212.143	381.881	423.733	356.644
A_55_P2165869	Cebpb	ref|NM_009883|ens|ENSMUST00000070642|gb|AK143374|gb|M61007	4.33063e-06	1.67475		8.4704e-13	4.62097		1.0742e-13	5.74771		8410.64	9376.28	10328.2	12766.7	13460.1	11652.1	39875.1	38798.1	52469.8	69354.4	81082.3	68210.2
A_51_P382152	Procr	ref|NM_011171|ens|ENSMUST00000143493|ens|ENSMUST00000029140|gb|AK167302	1.26589e-05	1.67363		1.51804e-10	3.28541		1.93728e-11	3.91197		4706.7	5123.81	4136.51	7332.55	5714.06	6554.18	15889.7	15287.9	14537.6	27629.1	23183.3	25725.3
A_55_P1974189	Ptges	ref|NM_022415|ens|ENSMUST00000113591|ens|ENSMUST00000126588|ens|ENSMUST00000056046	0.0016709	1.66433		3.59521e-14	28.1492		2.80225e-15	50.7948		110.823	87.1712	76.7083	61.0615	95.5742	99.8451	2586.88	2520.68	2646.19	4037.37	5004.81	3930.51
A_51_P257419	Lhx2	ref|NM_010710|ens|ENSMUST00000000253|gb|AF124734|gb|BC055741	0.0109438	1.66137		9.17663e-13	34.4043		4.72707e-14	72.4906		86.5277	121.67	79.199	53.5988	102.306	74.3953	3306.3	3110.86	3448.13	6277.18	4574.82	5599.57
A_55_P2019714	Tagap1	ref|NM_147155	0.184986	1.65497		2.76104e-07	21.5092		6.59285e-07	17.6506		6.42715	8.31306	7.37084	7.32577	14.8313	28.3255	181.594	139.143	138.585	181.087	280.24	315.116
A_55_P2035320	Nfil3	ref|NM_017373|ens|ENSMUST00000071065|gb|AY061760|gb|BC031377	2.45023e-05	1.64974		1.10819e-11	4.29711		4.75097e-14	7.97258		1101.84	1079.02	1241.27	899.351	1206.16	957.912	5275.89	3962.51	5581.74	7933.82	8232.42	7951.99
A_55_P2145252	Znrf3	ref|NM_001080924|ens|ENSMUST00000049538|ens|ENSMUST00000109867|gb|AK133342	0.232054	1.64916		0.00788993	3.39415		0.00156396	4.62462		37.5403	30.8556	13.2114	28.1423	51.4361	18.6642	64.7151	171.929	52.7453	165.356	164.992	96.742
A_55_P2144651	A_55_P2144651	0	0.23493	1.64538		0.000150956	7.3067		1.75737e-05	11.3815		13.5023	6.18704	13.7671	16.7256	11.9273	6.78609	134.131	72.5569	42.9355	141.368	114.788	114.631
A_55_P2009767	ENSMUST00000068453	ens|ENSMUST00000068453|ens|ENSMUST00000141596|gb|AK078977|tc|TC1589278	0.110177	1.64489		5.96855e-05	4.89015		2.3162e-06	8.19321		46.793	33.4868	38.9389	27.7928	63.6845	32.7922	148.303	205.365	234.636	317.104	353.996	285.437
A_52_P212756	Tor1aip2	ref|NM_172843|ens|ENSMUST00000065673|ens|ENSMUST00000060404|ens|ENSMUST00000111757	0.00929821	1.6366		1.22522e-08	5.84433		3.2374e-10	9.67054		38.5872	49.9039	37.2211	46.7123	27.8708	53.3002	299.713	195.342	245.97	466.421	409.35	334.947
A_30_P01021779	chr8:110197171-110206546_R	0	0.301452	1.63252		0.000899188	6.46299		4.21067e-05	12.9037		6.82988	39.7874	39.7015	7.99435	21.0855	34.8713	158.421	123.318	142.669	244.992	242.347	205.682
A_30_P01023379	chr7:113768215-113783490_R	0	0.0775063	1.63187		1.71934e-06	6.68837		5.6317e-09	18.257		18.1464	13.6348	10.7155	9.99011	7.54594	7.9256	81.7088	114.864	81.2159	118.525	139.966	200.103
A_55_P1992834	Socs2	ref|NM_007706|ref|NM_001168655|ref|NM_001168656|ref|NM_001168657	0.228189	1.63136		0.00234977	4.09565		0.000819494	4.97886		42.3612	20.6907	70.5747	55.1837	67.4969	39.7257	143.311	138.698	212.029	252.451	273.11	268.329
A_55_P2249556	A630081D01Rik	gb|AK042310|tc|TC1641394|riken|A630081D01	0.0881822	1.62768		7.14823e-05	4.14775		1.87522e-05	4.99254		44.0085	17.556	27.1929	23.8383	73.3853	29.4734	92.5775	127.944	124.603	167.971	171.301	221.543
A_55_P2068607	Rnf19b	ref|NM_029219|gb|BC052529|ens|ENSMUST00000097874|tc|TC1668998	4.89402e-07	1.6266		2.47385e-14	4.59144		4.39067e-15	5.48493		7071.99	7088.67	8073.06	11245.8	9452.63	9640.55	37310.7	29927.8	35344.5	60410	54444.5	51614.9
A_51_P108226	1100001G20Rik	ref|NM_183249|ens|ENSMUST00000070832|gb|AK003352|gb|AK003164	0.028171	1.62329		6.50366e-11	20.9856		1.15129e-09	12.2705		16.7924	12.3613	13.2272	28.3398	50.4622	39.5334	252.777	251.349	387.593	380.52	611.64	459.153
A_30_P01021136	chr11:119254413-119296960_F	0	0.00011212	1.62299		7.56244e-15	13.5143		5.69506e-16	21.5221		120.815	101.195	106.291	102.162	118.249	113.781	1448.15	1387.43	1656.7	2516.15	2516.15	2253.73
A_30_P01018872	chr1:107866276-107887102_R	0	0.0258207	1.6203		5.3239e-09	9.08502		1.33818e-08	7.90835		7.13291	7.5275	7.27234	13.0902	16.5057	10.5884	72.4076	61.4376	57.3154	92.7214	107.709	108.882
A_30_P01029898	chr2:128217275-128217972_R	0	0.00118353	1.6165		1.08872e-07	3.01619		5.94909e-09	3.89775		75.9343	54.2955	82.4839	96.2237	82.4644	84.1406	189.908	220.657	224.105	287.084	313.239	446.665
A_52_P492081	Dusp16	ref|NM_130447|ref|NM_001048054|ens|ENSMUST00000081261|ens|ENSMUST00000065273	0.174919	1.61026		1.55188e-06	11.9042		1.69959e-07	18.8532		29.4627	18.6642	7.39515	8.52731	30.7297	15.9316	167.741	187.839	205.326	312.799	287.172	303.691
A_55_P2050732	Fcrl5	ref|NM_001113238|gb|AK089756|tc|TC1586247|riken|F830015F10	0.126159	1.60497		0.000584964	3.49821		9.74806e-05	4.52213		31.4396	14.7412	17.01	18.8825	33.7627	23.4351	52.6262	65.8842	94.5844	89.9817	119.991	125.75
A_55_P1985890	Tiparp	ref|NM_178892|ens|ENSMUST00000047906|gb|AK162094|gb|AK032453	4.25568e-07	1.60332		1.50988e-16	7.56566		5.23875e-18	12.2062		1051.48	1155.66	1103.06	1093.4	1134.47	1060.7	8695.18	7381	8924.16	14190.1	11946.5	14058
A_55_P2019719	Oas2	ref|NM_145227|ens|ENSMUST00000081491|ens|ENSMUST00000147941|gb|AF418010	0.000140655	1.60322		7.36289e-10	3.40177		7.12223e-12	5.30359		4394.86	4807.93	5497.27	5588.71	4400.65	5135.54	16335.2	14562.8	19169.2	28770.4	27015.5	24224.8
A_51_P478722	Tgtp1	ref|NM_011579|ref|NM_001145164|ens|ENSMUST00000068063|ens|ENSMUST00000046745	0.0944038	1.60286		5.84739e-11	57.4928		1.68577e-11	81.4106		8.28315	7.92049	11.2816	13.7747	7.64995	10.1735	504.433	436.601	613.853	1021.27	708.213	774.73
A_30_P01026342	chr1:107866276-107887102_R	0	0.206433	1.60121		0.00369465	3.36647		5.40319e-06	10.8449		32.3701	38.0388	34.0906	7.65149	30.9597	22.7993	97.6028	132.885	122.856	147.879	192.813	230.204
A_66_P100586	ENSMUST00000101511	ens|ENSMUST00000101511|ref|XR_002348|ref|XR_005171|gb|AK042039	0.0149043	1.59981		3.72043e-08	5.39484		3.91055e-10	10.1313		178.636	152.634	205.425	113.205	146.61	208.644	917.256	925	1078.49	1683.68	1508.4	1472.75
A_55_P2047168	Notch1	ref|NM_008714|ens|ENSMUST00000102908|ens|ENSMUST00000028288|gb|BC138442	0.117496	1.59938		1.26054e-06	8.41255		1.29176e-05	5.7979		6.77101	8.57258	8.07661	16.7615	18.7626	17.5588	66.7294	63.5667	59.9509	89.4302	115.109	101.177
A_30_P01027020	chr11:117835849-117842574_R	0	0.487195	1.59795		0.0209022	5.41027		0.00350035	9.53259		20.5697	7.38542	10.7564	14.0882	7.48914	11.6242	69.7794	50.3427	68.7139	106.211	103.357	89.9281
A_52_P368057	Slc7a11	ref|NM_011990|ens|ENSMUST00000029297|gb|AK036786|gb|AK051605	0.186589	1.58959		2.29088e-09	54.6328		4.79789e-08	25.1798		6.49415	9.79591	15.4565	43.621	32.0962	27.1141	518.13	569.799	525.701	669.843	1131.8	824.582
A_51_P343954	Prrg4	ref|NM_178695|ens|ENSMUST00000028593|gb|BC151019|gb|BC151011	0.0870196	1.5889		7.07114e-06	5.23703		0.0050938	2.27892		7.7591	9.59325	26.8915	46.1027	58.2869	34.239	62.4253	60.1245	72.2257	83.0426	115.433	113.516
A_52_P116372	Ppp1r15b	ref|NM_133819|ens|ENSMUST00000052529|ens|ENSMUST00000122956|gb|BC156116	3.12364e-07	1.5864		1.0669e-14	4.36758		1.98958e-16	6.67672		275.602	272.857	267.41	291.065	263.106	293.556	1219.52	1081.49	1304.97	2085.1	1709.43	1921.74
A_51_P115005	Edn1	ref|NM_010104|ens|ENSMUST00000021796|gb|AK040778|gb|AK153437	0.0722808	1.58515		3.01743e-14	396.099		7.63734e-14	280.33		23.3696	15.5635	25.2139	47.2722	53.6472	39.5636	8873.58	6636.01	9715.01	13815.5	11729.9	14135.2
A_55_P2037787	A_55_P2037787	0	0.280604	1.58197		0.00490142	3.81743		0.000224039	6.99327		217.361	13.6547	44.3155	35.4035	46.4498	50.6349	196.258	172.223	213.406	301.806	322.546	295.96
A_55_P2059090	Tagap	ref|NM_145968|ref|NM_147155|ens|ENSMUST00000114581|ens|ENSMUST00000036370	0.00285689	1.58074		3.67628e-11	7.7682		2.79686e-12	11.3385		511.865	503.745	511.369	475.832	643.399	546.846	4177.43	3554.18	4185.84	4811.93	6843.41	7384.07
A_52_P58949	Calcrl	ref|NM_018782|ens|ENSMUST00000099944|ens|ENSMUST00000074262|gb|BC138540	0.00110929	1.58016		4.20506e-11	6.05395		2.23142e-11	6.5395		177.369	151.907	115.746	248.228	190.984	206.939	918.369	834.339	939.8	1435.66	1348.65	1466.84
A_55_P1992104	Ptprj	ref|NM_001135657|ens|ENSMUST00000111495|ens|ENSMUST00000129323|gb|D83203	0.00118463	1.57612		1.57401e-10	5.22096		5.05517e-13	11.1373		244.992	209.296	214.493	123.809	199.032	179.102	1126.55	1182.07	1214.54	1649.94	1896.07	2018.13
A_55_P2007495	A_55_P2007495	0	0.134007	1.57604		1.54588e-08	20.1418		1.92346e-09	32.2773		139.501	281.4	340.75	285.915	165.997	268.556	7523.04	4508.4	3318.92	7698.7	7834.9	7234.61
A_55_P2166488	Cd44	ref|NM_009851|ref|NM_001177785|ref|NM_001039150|ens|ENSMUST00000111189	0.0767388	1.5748		1.30063e-05	4.41668		1.45494e-05	4.35353		54.1189	49.3675	18.1758	49.8261	76.8376	51.173	142.32	168.183	173.216	243.61	268.701	249.881
A_55_P2083894	A_55_P2083894	0	0.00651977	1.57333		9.37728e-09	4.78372		8.1675e-10	6.38404		41.9777	40.8657	71.2239	50.3312	59.8986	66.3116	228.234	255.686	231.111	412.629	338.755	378.571
A_52_P445253	Dst	ref|NM_133833|ref|NM_134448|ens|ENSMUST00000115102|ens|ENSMUST00000088270	0.000433639	1.57182		7.94657e-10	3.71406		2.25425e-11	5.29183		74.3433	79.5836	72.3921	75.9343	100.336	75.46	228.739	345.298	280.972	447.279	408.035	480.939
A_55_P2060707	Il15ra	ref|NM_133836|ens|ENSMUST00000065131|ens|ENSMUST00000078834|ens|ENSMUST00000114832	0.00326409	1.57177		9.48544e-09	4.10441		3.05512e-10	5.98528		1781.78	2843	3070.16	3085.31	2394.15	2640.33	10984.6	9029.31	10693.9	18619.2	15052.3	14778.4
A_55_P2170737	Igf2bp2	ref|NM_183029|ens|ENSMUST00000041504|ens|ENSMUST00000134188|ens|ENSMUST00000129913	0.00166853	1.57153		7.22503e-10	4.68864		6.75818e-11	6.12537		1154.38	1219.1	900.392	1619.91	1041.11	1306.51	5219.51	5243.08	4751.61	8347.91	7197.6	8312.69
A_55_P2157360	Tagap1	ref|NM_147155|ref|NM_145968|ens|ENSMUST00000063683|ens|ENSMUST00000114581	0.0227855	1.56749		7.2653e-09	7.10745		2.69316e-09	8.18017		361.893	255.266	299.02	316.849	544.003	409.245	2205.97	2070.55	2228.57	2589.93	3752.93	4045.21
A_52_P93467	Sdc4	ref|NM_011521|ens|ENSMUST00000017153|gb|AK164952|gb|BC005679	8.13308e-05	1.56696		1.91814e-15	12.864		4.22648e-16	16.64		999.207	1166.36	1110.27	1435.66	1195.42	1338.87	12951.2	14516.4	14595.1	19921	21144.6	24862.8
A_65_P07827	Gm2701	gb|AK156663|gb|CK334741|riken|F830036B07|nap|NAP031095-1	0.00381244	1.56678		7.28904e-08	3.44666		1.91242e-10	6.51179		197.05	173.574	191.913	116.825	174.634	183.194	621.465	702.717	637.933	1169.2	989.928	927.877
A_55_P2023163	Oog2	ref|NM_198661|ens|ENSMUST00000105758|ens|ENSMUST00000080405|gb|AK139660	0.0284184	1.56612		1.07137e-05	3.22824		1.01748e-07	5.43578		93.2402	133.39	127.613	112.483	105.255	107.872	525.454	328.844	314.734	743.774	453.714	629.041
A_55_P2056871	Akap13	ref|NM_029332|ens|ENSMUST00000026851|ens|ENSMUST00000065516|gb|AK170564	5.96313e-05	1.56559		1.15404e-11	4.10686		6.32938e-12	4.3469		975.123	1064.01	1023.71	1461.77	1770.57	1325.66	3585.11	4571.97	4483.47	7228.6	6009.38	6423.3
A_65_P01415	Kremen1	ref|NM_032396|ens|ENSMUST00000020662|gb|AK141321|gb|AK169125	8.84286e-07	1.56453		2.61009e-13	3.53221		2.8936e-15	5.38397		1238.86	1342.4	1603.38	1448.86	1441.44	1380.91	5302.29	4622.64	4780.02	7962.47	7895.97	7076.89
A_52_P374897	Arg2	ref|NM_009705|ens|ENSMUST00000021550|gb|AF032466|gb|U90886	0.258786	1.56302		6.63502e-06	12.1828		7.83496e-07	19.5087		11.4999	8.19424	11.2906	7.49163	17.9754	7.68471	128.651	94.5064	149.961	225.082	186.748	166.154
A_55_P2147081	Tnfaip6	ref|NM_009398|ens|ENSMUST00000065927|tc|TC1758788|nap|NAP026763-1	0.27616	1.55487		0.000182407	6.6409		3.99994e-06	14.5305		13.5676	6.95722	10.4185	7.77326	6.71287	7.13662	73.3497	44.4543	82.1364	108.358	126.455	73.449
A_52_P33800	Fndc3a	ref|NM_207636|ens|ENSMUST00000089017|gb|DQ192036|gb|AK129250	9.29918e-05	1.55176		1.41824e-13	6.83961		3.23513e-14	8.28157		413.307	502.312	514.141	695.945	603.073	538.97	3075.7	3158.45	3562.81	5405.45	4884.85	4854.14
A_52_P348214	ENSMUST00000129206	ens|ENSMUST00000129206|gb|BC058175|tc|TC1595207	0.214465	1.55168		6.55134e-05	6.15372		1.09373e-05	8.45555		45.446	38.0312	38.3714	43.9868	45.5724	47.5163	244.093	246.764	258.367	430.542	323.195	422.065
A_30_P01019383	chr3:65729664-65731697_R	0	0.0279823	1.55146		1.04973e-05	3.14459		1.69583e-07	4.90709		78.5353	56.1351	65.8718	68.9458	48.1555	86.0647	197.425	231.894	198.402	364.077	305.911	306.869
A_30_P01024439	chr1:107866276-107887102_R	0	0.225875	1.55138		7.99787e-05	6.22702		7.90225e-07	15.0831		16.5729	23.9508	10.5387	9.79591	7.31319	15.9892	87.2825	111.903	100.27	139.769	163.684	160.037
A_51_P315682	Igf2bp2	ref|NM_183029|ens|ENSMUST00000041504|ens|ENSMUST00000134188|ens|ENSMUST00000129913	0.00886357	1.54594		9.51436e-07	3.07072		6.27693e-09	5.07312		2001.41	2008.5	1669.27	2531.72	1214.04	1795.04	6151.4	6190.76	5084.53	8133.72	8323.07	10508
A_51_P254646	Jdp2	ref|NM_030887|ens|ENSMUST00000050687|gb|BC019780|gb|AB034697	0.000611343	1.54422		1.27662e-15	22.7676		8.74366e-16	24.5654		773.153	632.723	758.245	1151.58	1092.26	864.972	15495.9	15647	17982.4	26095.3	26518.3	23159.2
A_51_P188574	Tnfaip8l3	ref|NM_001033535|gb|BC118003|gb|BC119769|gb|AK036953	0.0646094	1.5436		9.02692e-09	10.6727		1.39904e-09	14.8133		13.5004	7.73998	8.94822	9.28615	8.65876	15.6239	85.2306	78.8003	157.439	131.929	188.655	156.235
A_55_P2048164	5730528L13Rik	ref|NM_001145924|ref|NM_028137|ref|NM_001145925|ens|ENSMUST00000064807	0.00416898	1.54097		1.95051e-08	3.77151		1.00619e-08	4.02036		176.683	192.365	140.675	261.006	248.755	224.333	597.105	702.498	634.7	1114.36	933.93	938.257
A_30_P01020385	chr18:38478632-38482159_F	0	0.0283283	1.54053		5.43752e-08	5.50892		6.8486e-09	7.23272		24.2792	27.0632	25.4505	21.3125	40.9284	30.8062	116.287	133.359	177.369	157.588	252.977	254.329
A_52_P597461	Skil	ref|NM_011386|ref|NM_001039090|ens|ENSMUST00000118204|ens|ENSMUST00000029194	4.74012e-06	1.53914		3.40401e-14	4.88491		3.30995e-14	4.89885		251.304	228.798	205.774	384.071	358.028	312.799	1070.15	1184.28	1123.67	1891.48	1609.84	1701.98
A_30_P01024838	chr7:111530578-111539097_R	0	0.241566	1.53335		1.23266e-09	78.9722		1.55185e-09	73.74		46.0491	70.8954	178.681	232.802	59.9887	185.493	7332.55	5882.04	6855.28	11801.6	9556.72	9464.43
A_66_P124724	Rnf19b	ens|ENSMUST00000030584|ens|ENSMUST00000147238|gb|BC117807|gb|BC139808	0.000224028	1.53251		8.15286e-13	6.1835		1.9496e-13	7.37667		260.757	186.486	228.125	271.335	287.588	303.201	1430.4	1276.08	1484.75	2143.27	2007.38	2264.22
A_30_P01018204	chr5:15176325-15223375_F	0	0.0772762	1.52934		1.14804e-08	10.962		1.20854e-09	16.4556		191.831	186.445	185.102	288.542	125.856	193.591	2765.26	1638.89	1999.88	3556.64	2874.71	3185.93
A_51_P131561	1600029D21Rik	ref|NM_029639|ens|ENSMUST00000114474|gb|AK005558|gb|BC017624	0.135911	1.52582		3.18958e-08	14.3248		9.73691e-09	18.1203		21.3864	33.2808	41.29	67.3969	22.9387	33.3062	472.746	443.617	419.03	663.356	721.902	659.565
A_51_P470715	Cish	ref|NM_009895|ens|ENSMUST00000085102|gb|AK170554|gb|AK171431	0.0800388	1.51505		8.77269e-14	178.888		3.80758e-14	237.938		34.9442	35.8997	35.2085	23.226	64.2654	43.9116	7113.28	6775.91	5384.89	9880.72	9940.48	9190.32
A_55_P2180949	ENSMUST00000109329	ens|ENSMUST00000109329|gb|AK088552|gb|AK037970|tc|TC1592180	0.331848	1.51399		0.000127583	7.98395		1.24055e-05	13.1342		8.19134	42.2875	14.6315	7.56715	27.8306	19.1	142.739	126.604	136.849	172.223	205.365	243.843
A_51_P514961	Tiparp	ref|NM_178892|ens|ENSMUST00000047906|gb|BC068173|gb|AK028529	9.32086e-07	1.51381		8.69815e-17	7.06767		3.19933e-18	11.1178		1380.62	1382.73	1203.98	1339.71	1247.91	1224.69	9214.56	8703.62	9990.91	14854.4	13180.3	14341.4
A_55_P1989225	Tgtp2	ref|NM_001145164|ref|NM_011579|ens|ENSMUST00000068063|ens|ENSMUST00000046745	0.133309	1.51319		9.17856e-10	27.7148		3.60802e-11	62.1452		21.3205	14.0819	7.2511	11.3124	7.79198	7.7591	436.298	267.608	377.178	720.832	462.51	464.872
A_30_P01028770	chr1:33965074-34060850_F	0	0.0710832	1.51268		3.25431e-07	5.95267		5.36513e-08	7.68684		20.6832	39.7422	15.0449	28.2812	24.2822	28.6621	98.616	169.083	152.884	187.578	198.746	237.521
A_55_P2171273	Mier3	ref|NM_172593|ens|ENSMUST00000047412|ens|ENSMUST00000137268|ens|ENSMUST00000109270	0.000151826	1.50968		3.80358e-12	4.61144		1.2537e-13	6.7307		129.831	141.817	133.212	131.905	131.952	156.086	670.359	584.743	637.76	1118.23	894.818	861.048
A_55_P2155103	Sypl2	ref|NM_008596|ens|ENSMUST00000029486|ens|ENSMUST00000141387|gb|BC030038	0.199158	1.50227		8.6145e-07	10.4765		9.74122e-08	15.9757		23.1969	10.1122	6.01915	11.8179	10.2533	10.9386	116.982	94.0327	139.309	173.169	188.82	158.901
A_55_P2090880	Stk40	ref|NM_001145827|ref|NM_028800|ens|ENSMUST00000116286|ens|ENSMUST00000035441	1.57386e-05	1.50208		8.22457e-14	4.78877		5.11019e-15	6.49354		4233.1	3892.28	3876.13	4514.03	4922.24	3899.57	18220.8	18779.9	20201.9	27096.1	30286.8	28864.3
A_51_P204080	Hk2	ref|NM_013820|ens|ENSMUST00000000642|gb|AK036845|gb|BC054472	7.63823e-05	1.49728		9.00989e-12	3.75713		5.34236e-13	4.90919		848.2	818.104	870.717	1050.67	940.752	921.826	2860.4	3040.3	3707.16	5420.09	4266.09	4643.51
A_51_P248666	Cd274	ref|NM_021893|ens|ENSMUST00000016640|gb|AK154403|gb|AF233517	0.000891088	1.49552		3.50155e-16	26.6127		1.21349e-16	33.4168		1136.51	1067.93	1284.69	1649.94	1216.06	1312.41	34619.6	27740.4	30451	54758.7	40082.9	44570.5
A_30_P01022910	chr1:85304494-85305390_R	0	0.098399	1.49496		9.01213e-08	8.17949		5.38755e-09	13.0876		9.84288	8.67311	8.12986	7.73548	8.42198	8.86948	69.1036	100.162	51.6315	116.925	86.3994	118.325
A_51_P212782	Il1b	ref|NM_008361|ens|ENSMUST00000028881|gb|BC013644|gb|BC011437	0.00239213	1.49272		1.9515e-21	2706.84		1.08842e-21	3634.2		92.4153	86.6249	84.2778	77.4697	137.29	87.0131	270431	223854	237472	369240	377914	349589
A_55_P1971889	F3	ref|NM_010171|ens|ENSMUST00000029771|ens|ENSMUST00000090417|gb|AK137642	0.0741033	1.49262		2.68272e-10	17.9954		3.82547e-12	46.0876		204.673	136.334	89.681	79.1545	74.4748	83.8942	2867.35	2497.73	2119.19	4648.34	3105.48	3501.36
A_52_P344424	Lipg	ref|NM_010720|ens|ENSMUST00000066532|gb|AK152430|gb|BC020991	0.14326	1.49262		4.95374e-09	18.8696		2.73151e-10	35.9944		6.01661	12.882	6.0054	6.10127	6.11516	6.13524	144.876	97.0422	202.662	224.389	137.004	309.722
A_55_P2126925	5730528L13Rik	ref|NM_001145924|ref|NM_028137|ref|NM_001145925|ens|ENSMUST00000107704	0.000352498	1.49015		4.44863e-10	3.24533		4.15423e-10	3.26315		639.447	625.198	550.52	1052.5	797.87	854.366	1771.55	2200.78	1930.02	3262.59	2686.48	2861.98
A_55_P1964347	A_55_P1964347	0	0.000691094	1.48575		7.12934e-10	3.3839		7.1756e-10	3.38208		334.68	322.242	262.967	503.497	414.064	455.479	1084.34	1025.35	1017.96	1640.14	1356.06	1667.42
A_55_P2170034	Rgl1	ref|NM_016846|ens|ENSMUST00000027760|gb|AK173071|gb|BC017678	0.000853659	1.48335		2.16099e-12	6.22492		1.08743e-14	13.0796		507.9	469.304	409.052	375.482	305.99	293.635	3004.9	2607.77	3040.94	4450.65	3843.22	4528.13
A_55_P2130970	Parp10	ref|NM_001163576|ref|NM_001163575|ens|ENSMUST00000075689|gb|AK035309	1.85493e-05	1.48312		2.08013e-14	5.37186		1.09296e-15	7.60062		9671.34	8937.16	8800.68	10296	9624.53	8845.94	46695.6	45189.5	56403.6	75752.2	69890.1	73870
A_55_P2118441	Mx1	ref|NM_010846|ref|NR_003520|ens|ENSMUST00000023655|ens|ENSMUST00000155233	0.0125943	1.47796		4.18058e-16	95.8319		7.4288e-17	162.351		457.77	349.043	534.272	528.874	288.955	369.505	43435.9	36779.1	47627.3	74688.6	55154.8	59594.8
A_30_P01026045	chr4:3406175-3443875_R	0	0.259452	1.4743		0.000297092	4.60221		3.10177e-06	10.1504		22.4621	30.6947	30.3981	34.6864	19.6811	9.29967	120.602	142.937	117.115	163.495	238.213	166.729
A_52_P5549	Fam133b	ref|NM_001042501|ens|ENSMUST00000115527|ens|ENSMUST00000095034|gb|AK013572	0.000151971	1.47272		3.24609e-11	3.48255		6.96451e-12	3.9786		700.009	698.279	728.851	970.733	841.979	933.93	2485.46	2559.24	2370.05	4221.09	3233.09	3530.12
A_55_P2276224	9330175E14Rik	gb|AK034303|gb|BC103768|riken|9330175E14|nap|NAP025741-001	0.0819424	1.46978		1.26521e-05	3.62194		1.21499e-08	9.01691		152.023	106.001	125.435	57.1777	72.8355	99.8057	464.254	410.617	519.324	730.378	684.046	634.7
A_30_P01031526	chr1:175654606-175672031_R	0	0.000226371	1.4686		5.42548e-12	4.26831		4.14698e-13	5.55811		12766.7	12951.2	13786.8	17191.4	13005.2	14614.4	60636.5	50752.8	57632.7	83073.5	84279.8	80634
A_30_P01021483	chr6:57560819-57569928_F	0	0.00399412	1.46779		6.12224e-16	38.8412		1.80616e-16	52.129		9.35236	7.45992	7.6723	12.6401	7.34524	7.566	300.729	292.396	325.377	481.172	443.162	431.256
A_55_P2164492	ENSMUST00000149313	ens|ENSMUST00000149313|gb|AK152815|gb|AK150964|riken|I830086L09	0.0776689	1.46617		1.03059e-08	8.81433		5.27367e-09	9.78959		94.2611	38.5319	54.6997	87.6213	60.245	86.5277	474.081	438.776	675.256	837.584	722.914	735.535
A_30_P01033671	chr7:111530578-111539097_R	0	0.315293	1.465		7.38068e-09	57.0486		7.79529e-09	56.1706		83.9449	94.8996	186.748	288.255	82.3747	207.306	7640.23	5832.91	6366.57	11384.6	8690.96	9001.81
A_52_P284958	Ubtd2	ref|NM_173784|gb|AK079381|gb|BC043664|gb|BC057026	2.51255e-06	1.4642		6.41459e-15	4.3986		2.5533e-16	6.15885		151.53	133.861	165.138	150.889	148.029	171.503	617.215	691.411	694.61	961.638	1014.09	956.466
A_55_P2041784	Gna13	ref|NM_010303|ens|ENSMUST00000020930|gb|M63660|gb|BC049898	0.00925436	1.46364		2.74645e-09	4.54833		7.65576e-10	5.22658		185.969	143.887	143.211	230.511	206.784	166.989	696.399	657.41	819.244	1105.28	1093.93	974.103
A_55_P2013760	Slc39a14	ref|NM_001135151|ref|NM_144808|ref|NM_001135152|ens|ENSMUST00000082144	0.0001694	1.46199		1.10821e-13	5.99991		1.48232e-14	7.67709		1042.55	1001.42	1021.27	1432.48	983.404	1128.35	6320.84	5437.4	6641.53	8209.05	9542.16	9071.97
A_55_P2016034	Nlrc5	ref|NM_001033207|ens|ENSMUST00000098489|ens|ENSMUST00000137032|gb|AK155962	9.65685e-05	1.4612		1.47535e-14	6.86006		1.04822e-15	9.76537		1418.94	1381.48	1686.25	1621.15	1449.86	1519.41	10328.2	9058.77	11284.9	15364.4	14479.3	14931.8
A_55_P2034067	Myom3	ref|NM_001085509|ens|ENSMUST00000074336|ens|ENSMUST00000105854|ens|ENSMUST00000145304	0.20039	1.45985		7.25294e-09	22.5082		1.5248e-09	32.1454		6.66817	6.93824	6.83746	6.84092	7.32821	6.75966	165.356	239.574	80.3162	324.195	163.807	186.522
A_30_P01030356	chr19:46419916-46421753_F	0	0.243267	1.45909		5.16213e-06	8.06258		1.85701e-08	24.7058		42.7751	44.1279	47.7292	7.59374	34.9757	38.3212	373.496	336.639	380.146	413.066	632.885	579.221
A_55_P2178064	A_55_P2178064	0	0.0123548	1.45846		1.71761e-07	3.22415		4.46656e-08	3.64247		80.7897	119.697	101.756	136.973	99.335	155.523	331.221	290.765	345.744	505.715	490.497	425.059
A_51_P181517	Fcgr4	ref|NM_144559|ens|ENSMUST00000078825|gb|AK076532|gb|AF499613	0.0156776	1.45649		2.10381e-09	5.29549		5.94011e-10	6.15772		1177.74	1050.09	1666.38	1764.69	1529.88	1499.12	6207.51	5588.71	8735.65	10102.3	8878.5	10439.8
A_55_P1998979	Oas1g	ref|NM_011852|ref|NM_145211|ens|ENSMUST00000086368|ens|ENSMUST00000080322	0.348042	1.4562		6.42219e-05	8.02343		1.59928e-05	10.6201		18.6609	45.3622	34.7719	55.6654	18.0477	38.9748	291.405	208.003	250.204	424.606	308.834	359.655
A_30_P01028475	chr16:84707202-84707748_F	0	0.000325427	1.45602		5.59151e-19	60.9399		1.37e-19	89.0958		6.34953	6.13188	6.27498	6.42969	6.09083	6.15313	389.352	373.426	341.022	501.005	546.274	570.894
A_30_P01031604	chr5:26374425-26393675_F	0	0.0779943	1.45219		1.01566e-06	4.53597		4.14246e-07	5.05709		35.802	45.446	25.37	56.2114	38.2342	42.1929	167.561	127.997	178.473	295.575	197.828	201.692
A_51_P485260	Rgl1	ref|NM_016846|gb|U14103|gb|AK169180|gb|AK144218	1.04183e-06	1.45089		6.4181e-18	8.06356		6.9985e-20	16.0138		952.589	1023.71	908.272	752.585	649.169	705.773	7898.7	7458.14	7778.09	11630.3	10747.4	11237.2
A_30_P01017643	chr16:84702353-84710928_R	0	0.376114	1.44737		2.32915e-10	285.294		9.79986e-11	400.043		8.60026	8.15384	7.68737	8.63532	8.24483	8.18782	2268.15	2191.04	2399.97	3411.52	3448.13	3082.96
A_30_P01026993	chr17:84470764-84486339_R	0	0.230053	1.44621		7.11491e-07	10.1779		9.99301e-08	14.7527		8.8502	11.9348	11.9556	9.72326	13.0473	9.8242	83.8443	133.522	113.234	135.482	142.32	198.99
A_55_P2066240	Zufsp	ref|NM_028287|ens|ENSMUST00000048222|gb|AK046191|gb|AK142461	0.0356618	1.44571		1.17039e-09	7.42183		1.321e-09	7.29984		42.5445	48.0012	45.6369	51.1921	87.1217	66.3397	322.877	355.97	334.85	470.748	408.42	617.318
A_30_P01029427	chr5:113594167-113645342_F	0	0.0443278	1.44557		1.80699e-12	25.5425		3.2178e-13	37.4743		7.54442	7.15048	7.13721	7.27017	7.08486	7.15167	247.602	123.294	184.127	351.49	237.001	204.519
A_30_P01029869	chr17:84470764-84486339_R	0	0.0382829	1.44336		1.9259e-08	5.29733		5.80062e-10	8.39029		81.6686	103.271	77.6476	78.1639	87.3176	72.587	370.218	520.39	520.253	585.802	665.147	780.633
A_55_P1999902	ENSMUST00000107229	ens|ENSMUST00000107229|gb|AK167816|tc|TC1637205|riken|I730030E20	0.0179638	1.44231		1.41998e-09	5.53008		5.79735e-11	8.35227		7200.59	8347.91	9769.71	7316.31	8473.25	8232.42	47023.7	34725.3	61304.3	52324.5	85949.4	67215.2
A_52_P546635	Zeb1	ref|NM_011546|ens|ENSMUST00000025081|gb|U26259|gb|D76432	2.05482e-05	1.43741		1.94841e-15	6.14811		1.29101e-16	8.64665		375.388	340.634	369.433	367.35	378.479	363.298	2254.51	2033.15	2461.12	3272.32	3273.91	3144.03
A_51_P306017	Dll1	ref|NM_007865|ens|ENSMUST00000140784|ens|ENSMUST00000014917|gb|X80903	0.0196224	1.43589		1.93992e-14	36.1021		8.517e-15	43.8118		7.24181	7.24809	7.19682	7.62496	8.62049	9.01014	223.689	233.098	299.919	435.159	328.534	325.777
A_66_P113043	Nlrc5	ref|NM_001033207|ens|ENSMUST00000053085|gb|AK220210|gb|FJ889356	0.230433	1.43292		1.26977e-06	8.70284		0.000151996	4.14224		6.74113	7.80901	16.1449	26.2157	43.918	18.6609	60.1586	78.5675	107.952	96.0471	128.593	121.748
A_55_P2030080	Kdm6b	ref|NM_001017426|ens|ENSMUST00000094077|tc|TC1578227	9.55102e-06	1.43101		2.46804e-15	5.2233		7.18749e-17	7.91281		323.195	280.161	327.35	305.99	298.188	274.501	1587.34	1565.38	1746.56	2498.42	2382.4	2144.61
A_30_P01027576	chr17:84470764-84486339_R	0	0.26215	1.42542		1.02316e-08	26.3626		2.69939e-08	21.1888		6.29611	6.67594	12.8433	13.3997	14.9792	14.1877	163.328	249.757	220.77	261.566	305.598	327.863
A_65_P16680	B4galt5	ref|NM_019835|ens|ENSMUST00000109221|gb|AK163380|gb|AK152652	3.47081e-05	1.42242		3.17116e-13	3.79839		2.31996e-14	4.84862		7414.84	7637.05	7910.21	8423.48	8610.01	8529.82	26547.7	26970.6	34463.9	42633.5	41608.8	40250
A_55_P1986183	A_55_P1986183	0	0.316935	1.41708		0.00236739	3.37676		4.05526e-05	6.59773		45.9942	42.3309	10.7033	11.8554	24.1108	28.1164	88.9696	88.1929	100.93	135.09	126.186	132.019
A_51_P426214	Src	ref|NM_009271|ref|NM_001025395|ens|ENSMUST00000109529|ens|ENSMUST00000109533	0.333982	1.41219		2.97289e-05	7.33595		2.35203e-05	7.65352		16.2807	17.9901	13.3485	25.0486	10.426	36.4072	115.928	111.7	114.539	158.421	126.537	208.961
A_66_P137102	6330409N04Rik	ref|NM_025697|gb|AK169059|gb|BC037015|gb|AK150789	0.000177374	1.41093		6.89026e-14	5.3772		1.50887e-14	6.38505		1547.05	1378.04	1233.98	1856.8	1491.97	1589.44	7784.56	7421.01	6992.05	11447.9	10069.5	9875.24
A_55_P1999339	Inpp5b	ref|NM_008385|ens|ENSMUST00000106196|ens|ENSMUST00000071763|ens|ENSMUST00000094782	0.0323945	1.4069		2.69233e-07	3.42749		8.91353e-09	4.84858		153.627	102.941	137.323	122.362	146.193	119.439	376.112	507.01	470.748	611.954	696.558	593.05
A_30_P01026610	chr17:84470764-84486339_R	0	0.372816	1.40533		1.36736e-06	15.9074		1.34781e-07	27.2258		19.637	40.874	28.9335	38.0834	49.0129	7.11242	371.397	506.774	503.745	675.106	602.923	653.471
A_55_P1960208	Vcan	ref|NM_172955|ref|NM_001134475|ref|NM_001134474|ref|NM_019389	0.00488108	1.40518		1.43698e-09	3.60428		1.5026e-10	4.4566		156.154	178.255	184.954	198.99	199.705	190.407	634.097	588.668	670.359	793.189	928.553	944.397
A_55_P2060459	Whsc1l1	ref|NM_001001735|ens|ENSMUST00000033974|ens|ENSMUST00000155861|ens|ENSMUST00000146919	0.0208366	1.40454		1.91949e-07	3.1558		1.85056e-08	3.9092		146.714	153.378	152.929	155.297	214.239	151.164	435.069	468.248	547.912	679.01	616.557	744.702
A_51_P297925	Zc3h12a	ref|NM_153159|ens|ENSMUST00000036188|gb|AK142501|gb|AK154363	0.00787141	1.40397		5.53396e-14	14.6793		1.16745e-14	19.4465		197.626	181.209	184.259	239.178	153.662	214.438	3170.51	2301.09	2986.21	3817.73	4289.22	3672.13
A_30_P01027922	chr7:111530578-111539097_R	0	0.286492	1.40218		8.26481e-13	487.71		2.06116e-12	341.381		25.5817	6.89767	25.6042	36.7336	43.8404	21.5681	8536.92	7243.64	8235.27	13410.7	10247.6	10283.9
A_55_P2036357	Pyhin1	ref|NM_175026|ens|ENSMUST00000090406|ens|ENSMUST00000097463|ens|ENSMUST00000056071	0.0719897	1.40192		4.24294e-13	40.3183		2.13385e-13	47.6776		136.182	106.271	136.382	241.079	117.49	116.504	5552.42	4510.9	5344.72	7643.94	6775.91	7071.99
A_55_P2054897	Rnd1	ref|NM_172612|ens|ENSMUST00000120997|ens|ENSMUST00000109149|ens|ENSMUST00000003451	0.187486	1.40176		7.2647e-11	40.104		3.59534e-11	47.8541		24.8021	20.0465	16.4819	21.2445	34.2331	18.1436	818.909	623.951	1045.59	1100.92	1344.17	997.145
A_51_P438479	Zfp281	ref|NM_177643|ref|NM_001160251|ens|ENSMUST00000112046|ens|ENSMUST00000047734	8.10789e-05	1.40114		8.35273e-12	3.05846		1.75677e-13	4.20651		2059.82	2094.22	2254.51	2249.99	2093.06	2184.82	6487.29	5809.51	7311.24	9721.07	8686.75	8971.91
A_51_P161021	Ifit2	ref|NM_008332|ens|ENSMUST00000102826|gb|AK038027|gb|U43085	0.0466834	1.40026		8.80317e-16	132.687		8.8791e-16	132.334		291.405	289.318	437.043	686.307	431.986	346.822	46527.6	39446.2	48031.7	69643.4	57282.2	60410
A_30_P01023949	chr10:24269165-24276690_F	0	0.296781	1.39813		3.9923e-05	5.69654		2.88834e-06	8.86016		56.4441	105.619	100.602	105.676	35.7331	115.535	743.774	441.243	346.178	721.197	585.194	745.813
A_30_P01027543	chr1:175705225-175717250_R	0	0.134878	1.39673		1.22597e-10	21.8401		5.02682e-11	26.3822		982.688	1397.66	1923.88	2191.65	1112.2	1675.76	31562	27997.3	31179.3	41756.1	42832	41845.9
A_51_P462192	Olr1	ref|NM_138648|ens|ENSMUST00000032265|gb|AK160919|gb|AK154687	0.144275	1.39634		4.32498e-13	97.4018		1.03397e-13	151.589		7.83428	10.155	7.49641	7.97868	7.02384	7.82153	1012.77	684.786	751.266	1252.85	1093.4	1035.06
A_66_P105244	Tor1aip1	ref|NM_144791|ref|NM_001160018|ref|NM_001160019|ens|ENSMUST00000141980	0.0104571	1.39447		2.19546e-08	3.20745		3.69714e-09	3.74905		482.515	614.181	596.943	785.703	538.97	710.007	1955.33	1650.86	1808.03	2437.69	2312.6	2826.89
A_55_P2098398	Trim30c	ref|XM_485980|ref|XM_907934|ens|ENSMUST00000106828|nap|NAP021549-001	0.154325	1.39431		2.32548e-14	283.789		1.05745e-14	379.896		31.988	24.8529	27.3479	35.3772	19.063	36.4319	8605.24	6744.99	8678.32	13180.3	10344	10074.4
A_55_P2050872	Fcrlb	ref|NM_001029984|ens|ENSMUST00000094337|gb|AY513660|gb|DQ119292	0.247103	1.39191		3.60312e-07	9.73773		8.86561e-06	5.81473		6.92186	15.9653	16.9694	25.0367	33.2486	26.9576	96.7789	90.0191	185.668	190.984	181.916	125.409
A_55_P2085288	Acoxl	ref|NM_028765|ens|ENSMUST00000028859|gb|AK004775|tc|TC1587140	0.173207	1.38999		1.3834e-05	4.14467		0.000212925	3.0029		20.6055	23.5558	18.7626	38.1531	37.4496	43.9951	73.0069	84.6032	102.349	151.88	105.155	106.361
A_55_P2160416	Acoxl	ref|NM_028765|ens|ENSMUST00000110344|ens|ENSMUST00000028859|gb|BC048717	0.168009	1.38948		4.34819e-06	4.69463		6.8059e-07	6.01086		31.9295	44.3804	38.6482	27.9528	54.1538	46.1916	164.505	176.393	194.923	277.588	256.016	215.184
A_55_P1958840	ENSMUST00000139760	ens|ENSMUST00000139760|ref|XR_107730|ref|XR_104862|gb|AK159653	0.00718927	1.38894		1.49845e-08	3.04733		5.23679e-10	4.08026		1685.08	2173.49	2292.81	2207.35	1750.2	2426.73	7284.43	5231.1	6180.89	8450.96	8307.51	8944.59
A_55_P2072631	Prr5l	ref|NM_001083810|ref|NM_175181|ref|NM_001110849|gb|AK014682	0.0112058	1.38869		2.90964e-11	6.24921		1.33776e-13	13.4904		163.807	104.151	176.504	80.2167	121.137	82.3747	916.112	860.797	968.166	1278.47	1224.01	1306.51
A_55_P2146254	Ifitm1	ref|NM_001112715|ref|NM_026820|ens|ENSMUST00000106042|ens|ENSMUST00000026564	0.299092	1.38819		3.12198e-06	8.43331		0.000126546	4.63303		263.599	254.722	375.482	589.971	1166.36	606.292	2342.45	2146.54	3096.67	2415.66	4765.13	3617.06
A_55_P2160761	Zcchc2	ref|NM_001122676|ref|NM_001122675|ens|ENSMUST00000118196|gb|BC082306	0.0983766	1.38654		6.32477e-09	7.89839		3.49018e-10	12.4582		54.6997	61.3057	43.7409	67.7872	53.4768	27.6205	351.958	443.727	474.081	744.909	480.033	559.107
A_51_P172853	Cd14	ref|NM_009841|ens|ENSMUST00000061829|gb|CT010355|gb|AK151139	0.00619512	1.38646		9.14446e-10	3.72875		6.34129e-10	3.85488		32911.4	30451	29927.8	39070.7	54493.6	33745.3	99741.1	106169	148284	162683	178195	144389
A_30_P01032196	chr16:84708695-84708806_F	0	0.346141	1.38097		6.38135e-12	356.699		3.02926e-12	478.294		7.94628	26.837	7.70423	8.35419	25.2442	8.30189	3980.96	4114.5	4372.67	5622.52	5478.63	6075.55
A_52_P417825	Osgin2	ref|NM_145950|ens|ENSMUST00000134048|ens|ENSMUST00000037198|gb|BC010311	0.000117923	1.37983		5.95217e-13	3.72278		3.43879e-14	4.85112		906.498	887.615	846.326	1082.31	809.423	922.701	3211.43	3359.43	3273.91	4780.02	4770.09	4040.17
A_55_P2035509	Pyhin1	ref|NM_175026|ens|ENSMUST00000056071|ens|ENSMUST00000116489|gb|AK080371	0.079732	1.37943		1.00378e-12	30.8046		4.79019e-13	36.4477		714.52	649.011	972.895	1345.2	677.332	784.919	23686.9	21144.6	26131.5	36730.7	29117.5	32312.4
A_51_P111164	Rnd1	ref|NM_172612|ens|ENSMUST00000003451|gb|AK161870|gb|AK043639	0.0112913	1.37892		1.14207e-15	31.6819		5.14692e-16	37.9016		369.252	336.031	278.432	325.955	422.17	386.333	10643.6	8111.76	12959.3	14037.5	16264.1	12909.1
A_51_P254855	Ptgs2	ref|NM_011198|ens|ENSMUST00000035065|gb|AK149820|gb|M64291	0.221185	1.37871		7.20544e-15	999.432		4.58647e-14	462.438		69.6055	59.9779	73.2141	287.291	189.535	149.409	78532.4	61240.6	66243.9	105165	97310	81878.7
A_55_P2028259	Rhbdf2	ref|NM_172572|ref|NM_001167680|ens|ENSMUST00000103028|ens|ENSMUST00000103029	3.27474e-06	1.37851		1.31926e-17	6.59077		3.33775e-19	10.7705		1482.69	1529.88	1609.39	1264.19	1344.45	1291.11	10048.6	9661.29	10676.1	15351.6	13797.3	12893.9
A_55_P2235911	ENSMUST00000133463	ens|ENSMUST00000133463|ens|ENSMUST00000139144|gb|AK075572|riken|0610009E02	0.00340075	1.37727		4.08664e-10	3.48673		6.48858e-12	5.18243		277.869	295.452	300.983	237.756	314.937	261.829	1007.56	998.439	1070.6	1409.73	1275.1	1562.56
A_55_P2158404	Cmpk2	ref|NM_020557|ens|ENSMUST00000085524|ens|ENSMUST00000085526|ens|ENSMUST00000020969	0.0180404	1.37717		9.54634e-18	157.856		4.76134e-18	198.05		548.25	379.677	551.058	645.23	488.163	484.963	81082.3	70069.5	80539	125680	92361.2	103395
A_55_P2214348	4930469K13Rik	gb|AK037310|tc|TC1614206|riken|A130005E13	0.410728	1.37659		0.000168374	6.32622		5.55952e-06	12.3902		51.7541	25.4187	27.8163	7.64369	61.9306	27.8708	158.013	247.376	236.247	237.812	280.394	362.898
A_55_P2170405	TC1703733	tc|TC1703733	0.290666	1.37607		2.79372e-11	108.28		2.85017e-12	230.957		7.00303	11.1204	28.7315	13.5968	6.59723	6.96899	1527.02	1206.41	1507.56	2694.87	1522.89	1765.06
A_55_P2182437	ENSMUST00000129389	ens|ENSMUST00000129389|gb|AK080526|tc|TC1591810|riken|A730073O03	0.242012	1.3751		8.12787e-05	3.94796		5.62484e-06	5.71041		38.6702	63.7958	59.8177	38.7773	65.9811	49.5523	168.748	254.722	212.29	258.618	300.983	306.629
A_52_P638319	NAP112407-1	nap|NAP112407-1|nap|NAP111352-1|nap|NAP111463-1	0.020515	1.37478		1.0416e-07	3.07567		1.47863e-08	3.64767		169.929	222.215	214.834	271.26	182.056	256.869	686.469	605.398	587.604	879.177	947.321	763.106
A_30_P01033281	chr16:84707202-84707748_F	0	0.0370105	1.37221		4.49463e-15	50.6237		8.76596e-16	77.8007		10.2901	8.11308	8.01632	7.6821	7.91314	8.09112	417.41	449.619	441.724	657.675	631.352	521.799
A_55_P2087265	Gm7676	ens|ENSMUST00000084055|gb|BC090258	0.335202	1.37204		3.27526e-06	9.13542		0.000237092	4.47541		230.15	226.135	363.905	613.534	1166.12	598.343	2370.05	1978.24	3179.09	2345.05	4667.71	3518.63
A_51_P300434	Dst	ref|NM_134448|ref|NM_133833|ens|ENSMUST00000097789|ens|ENSMUST00000115104	0.0310602	1.36975		8.19195e-09	4.26509		5.76508e-10	5.71139		154.007	133.124	133.278	118.867	177.632	138.724	474.199	646.278	717.871	837.816	779.438	867.825
A_30_P01021597	chr1:175654606-175672031_R	0	0.00179164	1.36962		2.31901e-12	4.89731		4.49321e-13	5.85434		6125.45	6386.9	6366.57	8825.73	6297.66	6731.44	31370	28433.4	33050.9	42330.2	42968.7	41608.8
A_66_P112006	H2-T10	ref|NM_010395|ens|ENSMUST00000074201|gb|M35244|gb|M35246	0.000769111	1.36955		2.92899e-12	4.10661		1.75466e-13	5.44765		1080.14	999.207	1079.02	1281.13	1031.41	970.484	4196.29	3990.63	4809.93	6537.39	5797.44	5413.7
A_51_P178815	H1foo	ref|NM_138311|ens|ENSMUST00000162084|ens|ENSMUST00000037831|gb|AK165127	0.374296	1.3669		0.00398839	3.15423		0.000253876	4.94526		57.8971	51.701	49.8724	34.7774	34.0835	83.8065	171.301	151.164	181.122	226.601	271.824	196.03
A_55_P2017710	Igsf9	ref|NM_033608|ref|NM_001145800|ens|ENSMUST00000052629|ens|ENSMUST00000075014	0.0628223	1.36248		4.27941e-11	11.151		4.27104e-11	11.1545		410.617	376.799	321.428	552.565	374.936	614.356	4004.2	3884.73	4539.76	6819.26	4846.74	5367.37
A_30_P01032166	chr1:152001112-152012796_R	0	0.142999	1.35987		3.48861e-11	23.4135		1.24111e-11	29.2533		6.2668	6.55257	8.20555	6.47626	6.41652	10.3156	147.764	157.871	166.355	221.194	206.988	214.021
A_30_P01023338	chr1:175705225-175717250_R	0	0.185393	1.35892		8.51683e-09	11.1192		1.19048e-09	15.8217		1096.51	1442.64	1748.01	2129.21	654.655	1726.94	16361.3	15254	15204.4	18511.1	23777.3	21487.4
A_52_P646979	D16Ertd472e	ref|NM_025967|ens|ENSMUST00000114218|ens|ENSMUST00000114219|ens|ENSMUST00000114220	0.0304534	1.35875		4.37464e-11	7.4651		6.74262e-11	7.05143		89.6039	56.5592	55.5668	88.6083	108.882	87.0499	526.942	401.816	571.817	695.945	697.602	630.63
A_30_P01024706	chr1:175660642-175671878_R	0	0.0176879	1.35833		1.3631e-08	3.37969		5.90389e-09	3.63928		2294.88	2748.83	2877.5	3798.2	2853.07	3363.39	8937.16	9044.34	8517.42	12061.3	10828.2	13294.1
A_51_P273609	Itpka	ref|NM_146125|ens|ENSMUST00000028758|gb|BC027291|tc|TC1581237	0.0876121	1.35789		9.51404e-08	4.6467		2.34259e-09	7.38732		72.7906	92.5377	64.7882	64.9564	71.3232	58.594	360.761	342.989	357.857	492.459	418.69	548.391
A_55_P2102515	Daam1	ref|NM_026102|ref|NM_172464|ens|ENSMUST00000085299|ens|ENSMUST00000095639	0.00104943	1.35649		1.28174e-13	5.6933		9.61723e-14	5.88088		152.384	153.261	162.556	251.963	167.281	205.024	928.752	853.448	919.356	1359.44	1070.89	1249.21
A_51_P217463	Cxcl2	ref|NM_009140|ens|ENSMUST00000075433|gb|BC119511|gb|BC119512	0.037311	1.3563		1.18663e-17	248.393		1.36745e-17	236.489		97.5791	66.8734	66.2988	114.435	110.114	99.2173	22488.5	19142.6	15876.4	35629.9	22853.1	20911.4
A_66_P114451	Gpr126	ref|NM_001002268|ens|ENSMUST00000041168|gb|AK004476|gb|AB183545	0.00901245	1.35575		1.27183e-11	5.64355		1.31593e-12	7.44154		281.12	270.272	299.77	283.881	272.432	319.794	1521.63	1547.9	1783.26	2318.86	2006.69	2252.48
A_55_P1981455	A_55_P1981455	0	0.092557	1.35248		2.66055e-13	39.1241		2.57591e-13	39.4247		1119.86	1203.65	1319.52	2669.4	1116.99	1443.74	51286.8	42438.9	48847.6	67033.7	57961.2	67974.2
A_55_P2181963	Gm8369	ref|NM_001164202	0.223736	1.35186		2.65553e-07	7.50533		2.77901e-09	16.4354		6.7923	16.9849	9.51709	6.32528	6.4785	6.66928	83.0046	62.1197	84.0537	81.3776	130.988	100.441
A_55_P2005549	Tnn	ref|NM_177839|ens|ENSMUST00000039178|ens|ENSMUST00000111660|ens|ENSMUST00000046237	0.443562	1.35163		2.02962e-05	9.80272		0.000871208	4.78296		18.8642	7.15727	33.2808	60.4378	45.1189	33.134	115.513	159.493	217.507	172.877	285.228	201.117
A_30_P01033227	chr16:84702353-84710928_F	0	0.02252	1.34997		4.04456e-16	49.7956		1.40301e-16	65.2929		7.46871	7.29951	7.41702	7.13958	7.47576	8.10768	347.56	298.871	424.7	456.664	440.531	546.846
A_55_P1960202	Vcan	ref|NM_001081249|ref|NM_019389|ref|NM_001134474|ref|NM_001134475	0.0225806	1.34971		3.66027e-14	18.7828		6.69643e-14	16.8027		61.554	45.8554	59.2404	74.7639	98.4023	78.0799	922.228	1014.09	1234.92	1241.27	1502.24	1520.15
A_55_P2011106	Junb	ref|NM_008416|ens|ENSMUST00000064922|gb|AK156596|gb|AK149794	0.031555	1.34811		3.66091e-09	4.31385		2.12774e-09	4.56242		387.005	201.057	244.024	329.348	373.571	320.056	1255.81	1033.27	1210.43	1656.7	1685.43	1377.37
A_55_P2042046	5430427O19Rik	ref|NM_001163539|ens|ENSMUST00000026038|ens|ENSMUST00000113976|gb|BC115576	0.00025358	1.34756		7.69726e-13	3.64842		1.17446e-13	4.31135		565.499	561.32	589.162	700.174	607.42	654.273	1875.03	2044.03	2376.79	3146.87	2787.2	2555.34
A_66_P116252	Dusp16	ref|NM_130447|ref|NM_001048054|ens|ENSMUST00000100857|gb|AK014441	0.000512325	1.34662		4.03799e-15	7.03195		6.66701e-16	8.90827		719.495	608.929	658.039	667.045	680.033	764.287	4375.71	4290.71	5324.76	6376.73	6374.52	5969.94
A_30_P01026627	chr4:145593253-145594254_R	0	0.0392243	1.34654		5.24507e-08	3.54148		6.98532e-10	5.54208		98.2469	75.2709	77.7176	58.0575	72.7553	86.7006	333.842	266.247	290.832	457.098	307.342	454.35
A_30_P01021447	chr1:175653557-175671940_R	0	0.00030134	1.34498		2.03886e-12	3.41862		1.46177e-13	4.29636		11693.3	11417.8	11967.2	14078.4	11729.9	11891.1	39369.8	38023.4	42876.5	55013.6	53642.9	52728.7
A_52_P496924	Mgat4a	ref|NM_173870|ens|ENSMUST00000042161|ens|ENSMUST00000154819|ens|ENSMUST00000151952	0.00298502	1.34485		3.12929e-10	3.17808		6.03522e-10	3.02203		453.403	363.391	358.215	512.43	608.591	545.154	1225.88	1221.64	1293.71	1643.21	1657.05	1726.46
A_55_P2086433	Oasl1	ref|NM_145209|ens|ENSMUST00000112143|ens|ENSMUST00000031540|gb|AK150863	0.183393	1.3404		3.73182e-13	88.0864		4.08799e-13	85.8005		2786.23	2321.43	3450.29	7100.97	2047.57	3962.51	255329	241355	255329	306430	310321	396813
A_52_P474765	Denr	ref|NM_026603|ens|ENSMUST00000023869|gb|AK017647|gb|BC043922	0.00216377	1.33934		4.63056e-11	3.46186		1.28644e-11	3.86329		1550.7	1412.37	1421.6	2065.25	1580.32	1646.86	4735.5	5114.23	5318.12	6889.1	6693.75	6667.36
A_30_P01018526	chr16:84702353-84710928_R	0	0.265723	1.33855		2.58462e-12	114.451		1.24948e-11	71.9144		11.0336	11.4758	28.5285	24.5388	30.0789	46.2762	1722.16	1608.95	1967.16	2366.44	2546.32	2177.41
A_51_P200544	Tnip3	ref|NM_001001495|ens|ENSMUST00000114236|gb|AK033534|riken|9030611K07	0.00706662	1.33718		6.42112e-13	6.90101		4.37656e-14	9.93816		532.818	389.541	358.684	425.059	356.394	391.997	2928.41	2577.76	3310.65	4098.84	3798.2	3830.72
A_30_P01024571	chr16:84702353-84710928_F	0	0.468073	1.33588		6.28205e-08	39.2264		2.37325e-07	27.7981		13.0128	7.85407	35.9612	29.9468	21.2088	37.2289	578.346	613.067	616.053	832.398	677.952	925
A_55_P2039086	Nfkbiz	ref|NM_030612|ref|NM_001159394|ref|NM_001159395|ens|ENSMUST00000096026	0.0975264	1.3345		2.17185e-12	22.4013		6.50554e-13	28.8538		114.817	70.9972	109.612	79.0712	105.083	119.894	2320.15	2145.21	2099.6	3333.45	2715.68	2759.9
A_55_P2095727	Pml	ref|NM_178087|ref|NM_008884|ens|ENSMUST00000041209|ens|ENSMUST00000148628	0.00542669	1.33308		3.71666e-11	4.08791		1.18633e-12	5.84016		1244.46	1269.9	1698.21	1333.5	1219.1	1342.4	5812.73	5205.78	6012.29	7671.01	7359.03	7599.03
A_55_P2097391	Fam46a	ref|NM_001160378|ref|NM_001160379|ens|ENSMUST00000098501|gb|AK039997	0.00541364	1.33149		1.70721e-11	4.37393		2.14727e-11	4.27806		268.476	256.076	239.993	370.621	372.904	302.192	1033.7	1136.51	1209.34	1581.09	1467.86	1444.15
A_51_P225793	Prr5l	ref|NM_175181|ref|NM_001083810|ref|NM_001110849|ens|ENSMUST00000043845	0.0267703	1.3293		3.22264e-11	6.38669		4.21042e-13	11.7267		1082.31	933.108	1158.55	625.055	929.003	764.107	6566.91	6235.11	7365.66	9460.5	8331.15	8965.7
A_55_P1999334	Inpp5b	ref|NM_008385|ens|ENSMUST00000094782|ens|ENSMUST00000154015|ens|ENSMUST00000071763	0.000178147	1.32853		9.34998e-13	3.23407		1.18535e-14	4.73189		3163.05	2917.67	3058.27	2632.29	2828.65	2836.7	9488.73	9130.64	10841.7	13361.6	13056.7	12709.3
A_55_P1968738	Nfkb1	ref|NM_008689|ens|ENSMUST00000106276|ens|ENSMUST00000029812|gb|AK159423	0.0012432	1.32818		4.0018e-14	5.93272		3.0318e-15	8.1602		571.215	645.36	626.6	516.76	614.649	655.213	3912.57	3572.21	3473.32	5018.71	5054.67	4458.68
A_55_P2099110	A_55_P2099110	0	0.044902	1.32801		5.0035e-08	3.48512		1.30438e-08	3.95512		139.168	127.885	104.464	133.093	149.307	149.753	435.543	445.784	415.51	649.511	590.503	497.93
A_55_P2012849	Dock10	ref|NM_175291|ens|ENSMUST00000057520|ens|ENSMUST00000097681|ens|ENSMUST00000077946	1.64156e-05	1.3266		1.88853e-14	3.31997		1.47857e-14	3.38335		1489.38	1541.91	1444.85	2032.02	1875.03	1916.42	5006.55	5137.68	4716.5	6484.59	6436.23	6734.24
A_30_P01028308	chr17:84470764-84486339_R	0	0.390597	1.32281		1.11431e-07	17.5076		2.84706e-07	14.4204		15.5749	7.79798	18.7539	11.4823	31.738	24.8644	210.098	243.549	226.075	309.492	256.328	338.755
A_55_P2066116	Bcl3	ref|NM_033601|ens|ENSMUST00000065454|gb|AK155016|gb|M90397	0.00609316	1.32199		3.02038e-15	12.9113		9.91413e-16	15.5766		3216.78	2717.38	4037.37	3463.46	3764.13	3563.8	39588.7	38060.3	50133.9	55851.2	55373.2	55967.4
A_55_P2009861	BB713741	gb|BB713741	0.261759	1.32037		1.81069e-10	29.4416		5.52342e-11	38.9302		493.994	737.413	901.092	797.306	562.738	727.604	28280.1	21782.8	13555.6	25583	29220.6	25607.9
A_55_P2048607	Hp	ref|NM_017370|ens|ENSMUST00000074898|ens|ENSMUST00000116424|gb|AK150430	0.138261	1.31996		3.73714e-09	7.75661		2.40598e-10	11.8383		238.722	198.402	290.429	191.775	261.566	176.777	1600.71	1620.7	2552.51	1816.57	3186.82	2634.84
A_55_P2006604	2810474O19Rik	ref|NM_026054|ens|ENSMUST00000100765|ens|ENSMUST00000046689|gb|BC139436	0.00939117	1.31939		5.72748e-10	3.42203		1.37086e-10	3.87621		158.48	145.71	154.613	160.373	169.122	208.593	477.256	497.244	623.951	779.767	664.323	659.373
A_55_P1970650	Dgkh	ref|NM_001081336|ens|ENSMUST00000110850|ens|ENSMUST00000074729	0.00580724	1.31855		1.92343e-11	4.17447		6.28681e-12	4.65526		281.879	264.175	221.996	324.119	295.004	286.512	981.252	1065.34	1185.68	1434.57	1426.63	1387.91
A_55_P2051405	Tet2	ref|NM_001040400|ens|ENSMUST00000041994|ens|ENSMUST00000098603|gb|DQ079067	0.0044703	1.31846		5.73822e-13	5.63645		2.58404e-14	8.25547		296.445	282.078	337.097	235.962	300.414	289.751	1572.34	1779.68	1849.73	2390.34	2140.3	2326.59
A_30_P01026293	chr19:46419916-46421753_F	0	0.361297	1.31734		6.71403e-08	15.6223		1.31916e-07	13.6704		10.7074	8.59251	15.0332	20.9699	19.9166	11.1076	164.804	186.225	164.032	195.833	263.599	224.156
A_51_P381618	Pla1a	ref|NM_134102|ens|ENSMUST00000002926|gb|BC003470|gb|AF063498	0.471709	1.31145		5.34701e-05	7.42246		0.00261618	3.70273		28.1831	37.7444	122.486	143.177	144.941	113.282	470.229	303.201	378.896	526.38	498.448	471.139
A_51_P228768	Slfn3	ref|NM_011409|ens|ENSMUST00000019130|gb|BC145134|gb|BC132627	0.00814235	1.31015		6.09888e-15	11.8919		2.96123e-15	13.3621		142.381	136.75	139.706	158.817	164.068	165.908	1747.53	1645.94	1652	2399.47	2054.11	2171.84
A_66_P106289	Vps54	ref|NM_139061|ens|ENSMUST00000094375|ens|ENSMUST00000006221|gb|AF424699	0.00136794	1.30648		6.14862e-13	4.15023		4.91189e-13	4.23757		350.658	296.868	335.973	436.955	391.376	433.513	1375.84	1299.01	1438.95	1646.86	1861.31	1865.31
A_66_P106060	Dtx3l	gb|AK090152|ens|ENSMUST00000114885|tc|TC1584693|riken|G630007B09	0.0159891	1.30586		6.52763e-13	7.62484		1.41998e-13	9.40804		88.7202	93.3935	116.533	116.361	102.756	95.7486	808.33	748.662	733.997	997.92	965.084	1029.69
A_55_P2072005	ENSMUST00000131108	ens|ENSMUST00000131108|gb|AK152524|tc|TC1623504|riken|I830078D18	0.278992	1.30421		2.96302e-09	16.0112		1.48035e-09	18.3456		46.8011	24.2288	46.6466	28.0907	67.2163	41.3126	539.758	446.839	927.427	678.686	960.778	765.543
A_51_P499776	Denr	ref|NM_026603|gb|AK135127|gb|AK018762|tc|TC1576398	0.00358448	1.30404		5.47426e-13	5.02491		2.58945e-13	5.44331		324.915	282.002	268.476	399.511	313.53	343.601	1493	1438.25	1494.35	2081.49	2164.62	1577.15
A_52_P64514	Herc6	ref|NM_025992|ens|ENSMUST00000089907|ens|ENSMUST00000031817|gb|AK007221	0.000970729	1.30368		6.01475e-19	26.1441		9.44234e-19	23.8635		242.347	184.954	238.549	322.47	313.861	309.13	5693.89	5478.63	6284.58	8172.15	7728.65	6843.41
A_51_P464918	Mefv	ref|NM_019453|ref|NM_001161790|ref|NM_001161791|ens|ENSMUST00000023180	0.0195525	1.30245		1.0834e-11	5.6887		1.65803e-11	5.42199		831.983	683.326	979.383	1117.69	1146.88	1107.74	4311.58	4159.52	5691.53	6605.72	5320.33	6386.9
A_52_P108502	Slc4a7	ref|NM_001033270|ens|ENSMUST00000074344|ens|ENSMUST00000057015|gb|AF218295	0.0399496	1.30204		5.9198e-10	4.67688		1.47e-10	5.44538		120.238	86.1351	86.0319	108.927	107.565	106.291	416.095	515.851	436.489	562.578	540.088	685.96
A_52_P608322	Maff	ref|NM_010755|ens|ENSMUST00000096350|gb|AK156896|gb|AK145835	0.0433035	1.30186		7.34856e-11	6.09688		3.97949e-11	6.57341		176.314	184.646	188.251	278.233	191.349	203.611	1108.58	1237.23	1052.79	1885.46	1258.77	1340.73
A_55_P1994654	1810029B16Rik	ref|NM_025465|gb|AK007637|tc|TC1579137|riken|1810029B16	0.162965	1.3015		4.77083e-11	16.261		1.54821e-11	20.1724		158.856	319.002	119.57	207.611	174.543	192.813	3243.19	2541.56	3288.7	3666.53	4083.24	3980.96
A_55_P2087628	LOC640793	ref|XM_917927	0.349504	1.2992		1.45785e-07	11.0674		3.89104e-07	9.32403		98.5347	69.6311	51.6004	113.923	117.431	97.1054	721.722	839.147	823.56	1182.73	831.983	1112.2
A_30_P01027966	chr1:195327945-195336595_F	0	0.147864	1.29915		4.27372e-08	5.29636		7.53902e-09	6.59746		36.8489	51.3969	41.6819	40.2853	50.8227	43.7248	295.382	204.78	194.974	263.106	270.816	364.891
A_55_P2020538	A_55_P2020538	0	0.55696	1.29868		5.77666e-08	62.0661		3.30392e-08	73.6183		126.404	100.414	218.564	327.497	95.7354	116.287	8997.45	7335.1	10301	16187.6	8107.83	11370.4
A_55_P2063568	Aldoart2	ref|NR_003959|ens|ENSMUST00000080123|gb|AK006425|gb|AK016920	0.120869	1.29765		3.0866e-08	4.8408		3.51137e-08	4.77066		24.6422	35.261	47.1822	43.0088	41.2151	52.4987	166.392	142.029	195.794	250.091	206.57	196.551
A_52_P577662	Ednrb	ref|NM_007904|ref|NM_001136061|ens|ENSMUST00000022718|gb|AK085165	0.169083	1.29492		5.53817e-09	7.46496		3.99444e-11	16.6168		127.282	70.1446	115.877	41.6819	74.3257	65.7587	656.55	803.592	847.747	1137.38	1025.56	833.068
A_55_P2169356	ENSMUST00000098144	ens|ENSMUST00000098144|gb|AK171325|gb|AK156879|tc|TC1603513	0.0580228	1.29463		4.62285e-12	9.80476		2.25072e-12	10.9425		722.914	791.585	782.974	1036.5	876.427	770.74	7252.69	7353.42	7824.05	9963.25	8271.88	11007.5
A_65_P20699	Tlk2	ref|NM_001112705|ref|NM_011903|ens|ENSMUST00000015107|ens|ENSMUST00000126175	0.0110012	1.29413		3.48407e-12	5.20243		7.78358e-13	6.15926		389.255	461.207	451.753	514.544	459.022	451.115	2266.89	2139.56	2391.17	3037.57	2749.59	3020.77
A_51_P159503	ENSMUST00000093902	ens|ENSMUST00000093902|ens|ENSMUST00000131035|ref|XM_001476651|ref|XM_001477846	0.101794	1.29389		3.73417e-10	7.39888		5.79123e-10	6.97714		2559.77	2307.8	2660.16	4730.58	3244.32	2644.17	16442	19155.9	19921	23354.3	22299.1	26207.6
A_55_P2066578	Ifi204	gb|BC010546|gb|M31419|tc|TC1596340|nap|NAP096188-001	0.0751217	1.29317		4.15308e-11	8.24658		2.27159e-11	8.98706		4688.79	5554.73	5868.6	8708.45	4941.73	5921.72	44914.7	38720.2	49618.8	60560.9	56564.1	54132.2
A_51_P130095	Fcgr2b	ref|NM_001077189|ref|NM_010187|ens|ENSMUST00000159969|ens|ENSMUST00000027966	0.278861	1.29289		3.56917e-10	22.1865		1.76681e-10	25.7884		546.698	504.92	700.329	419.126	995.757	636.087	11025.8	11679.6	16307	14971.2	18978.8	15998
A_55_P2167999	Ldlr	ref|NM_010700|ens|ENSMUST00000070068|ens|ENSMUST00000034713|gb|AK160006	0.03101	1.29243		1.27227e-08	3.14559		1.1852e-07	2.65126		2325.94	2502.93	1994.35	3950.17	2810.67	3782.7	7820.26	7599.03	6006.88	8805.57	9686.1	9038.7
A_51_P111932	Tor1aip2	ref|NM_022329|ref|NM_001160180|ref|NM_001160181|ref|NM_001160182	0.0120353	1.29117		2.33238e-11	4.32645		1.06266e-11	4.67684		1058.5	924.757	945.15	1420.02	993.482	1117.69	4171.06	3934.32	4563.42	6168.91	5468.39	4745.35
A_55_P2024245	Mthfr	ref|NM_001161798|ref|NM_010840|ens|ENSMUST00000069604|gb|AK150159	0.00341037	1.29023		2.21632e-13	5.11166		3.15403e-14	6.35457		917.02	801.256	917.465	971.217	886.932	875.959	4438.94	4018.66	5040.32	6459.47	5150.15	5768.58
A_55_P1972582	ENSMUST00000037976	ens|ENSMUST00000037976|ref|XM_136331|tc|TC1691508	0.464345	1.29015		1.89013e-09	60.455		1.41417e-09	65.6684		171.341	120.965	279.214	475.13	111.464	184.259	11326.4	9234.38	12550	20603.5	10224.9	13393.1
A_30_P01021838	chr1:175654606-175672031_R	0	0.0274057	1.28697		3.58966e-11	5.15307		6.31367e-12	6.28707		6661.36	6711.87	6962.07	9176.32	5807.49	6845.78	33778.1	34206.9	36986.2	41559.8	47085.7	46900
A_30_P01020928	chr16:84702353-84710928_R	0	0.130488	1.28659		1.93553e-16	231.909		9.94688e-17	293.129		7.31709	10.2992	10.5193	8.26503	13.8698	7.39879	2139.56	1928.82	2314.85	2833.76	2882.89	2504.31
A_30_P01019832	chr6:3283191-3284581_R	0	0.0527607	1.28564		1.83049e-10	5.47047		2.2746e-11	7.04679		336.46	339.656	346.625	407.402	261.883	371.575	1986.76	1603.82	2089.58	2381.74	2516.84	2374.49
A_55_P1959985	Alas1	ref|NM_020559|ens|ENSMUST00000141118|ens|ENSMUST00000112524|gb|AK133283	0.0651202	1.28554		2.8254e-08	3.54569		3.19611e-09	4.37653		482.873	388.061	385.56	508.844	362.81	442.858	1719.41	1462.99	1300.72	1831.11	1817.83	2082.5
A_66_P128997	Pml	ref|NM_178087|ref|NM_008884|gb|AK171755|riken|F830008M09	0.00270934	1.2844		2.53936e-14	5.95985		1.32556e-15	8.62474		400.012	405.996	445.666	380.821	359.212	366.358	2524.53	2358.74	2619.54	3410.34	2861.39	3395.25
A_65_P17218	Mndal	ref|NM_001170853|gb|AK136391|gb|FJ594740|gb|FJ594741	0.0670254	1.28143		4.45025e-12	9.81192		9.02583e-13	12.5979		2586.17	2995.54	3295.77	3899.57	2088.57	3107.42	30223.9	27318.7	29026.8	33320	37076.1	40760.9
A_30_P01018941	chr1:175654606-175672031_R	0	0.0117822	1.28102		3.08539e-11	4.00861		5.58859e-12	4.72896		4427.57	4248.39	4581.17	5803.87	4088.91	4639.97	17047.8	17285.8	18681.2	23201	23267	21506.7
A_55_P2202425	4933439G12Rik	gb|AK017121|tc|TC1621347|riken|4933439G12|nap|NAP020065-001	0.143706	1.27976		1.02773e-11	15.614		1.40327e-12	22.8722		11.3776	6.10195	6.07797	7.90026	5.93904	6.11147	126.096	110.299	105.204	134.194	194.06	117.847
A_55_P1970612	NAP070743-1	nap|NAP070743-1	0.231234	1.27797		1.53789e-11	26.778		1.41261e-12	46.6763		7.40895	6.82676	16.503	7.12737	6.94719	6.844	250.013	208.865	279.457	394.579	266.729	291.259
A_55_P2088401	H2-T9	ref|NM_010399|ref|NM_010397|ens|ENSMUST00000080015|ens|ENSMUST00000077960	0.00877907	1.27778		8.2642e-12	4.16925		1.46959e-12	4.94388		1290.13	1233.72	1257.29	1601.05	1344.17	1162.57	5095.12	4758.53	5949.28	7302.12	6592.45	6218.71
A_51_P118132	Skil	ref|NM_011386|ref|NM_001039090|ens|ENSMUST00000029194|ens|ENSMUST00000118470	0.000203382	1.27768		2.5856e-13	3.05022		1.20811e-12	2.74378		2107.33	2129.94	2237.39	3410.34	2996.37	2833.76	6333.56	6223.89	7160.28	8630.93	8126.4	8368.77
A_55_P2167040	Pvrl4	ref|NM_027893|ref|NM_001122680|ens|ENSMUST00000006578|gb|AK004821	0.0818025	1.27651		1.9278e-07	3.12539		4.53957e-09	4.45129		144.536	141.368	157.981	151.757	110.384	138.611	547.638	384.705	481.172	629.595	559.107	604.023
A_52_P191537	AK089573	gb|AK089573|gb|BY569966|riken|F830002H18|nap|NAP121998-001	0.00322457	1.27645		8.60749e-12	3.39572		4.62697e-13	4.38776		477.726	445.222	488.258	469.985	426.281	499.25	1644.58	1450.16	1716.55	2082.5	1957.23	2084.52
A_55_P2107542	ENSMUST00000106901	ens|ENSMUST00000106901|gb|AK051102|gb|BB449492|tc|TC1596512	0.230441	1.27525		5.74849e-13	56.3374		1.87667e-12	41.8236		7.23569	9.29059	7.20156	18.9902	9.15056	13.2399	393.456	440.192	460.383	569.799	571.385	513.315
A_52_P475886	Rc3h1	ref|NM_001024952|ens|ENSMUST00000161609|gb|BC152931|gb|BC138663	0.081906	1.27269		2.45237e-07	3.02167		1.97322e-06	2.56118		237.22	157.735	169.668	296.083	305.672	239.302	452.204	611.64	653.154	720.533	631.01	821.98
A_30_P01032081	chr3:36280098-36347798_R	0	0.430304	1.27215		4.0962e-05	5.26893		1.79924e-05	5.98659		65.7309	18.8908	39.2709	48.7655	45.9706	30.2569	211.005	181.957	184.027	303.459	221.243	218.092
A_51_P136294	Ms4a4b	ref|NM_021718|ens|ENSMUST00000123758|ens|ENSMUST00000144135|ens|ENSMUST00000152242	0.17059	1.27162		2.96229e-08	5.28907		3.69396e-10	9.58134		73.8379	99.722	119.841	46.15	100.832	65.5744	433.125	483.429	643.595	650.263	608.591	704.346
A_52_P142888	Clec5a	ref|NM_001038604|ref|NM_021364|ens|ENSMUST00000031975|ens|ENSMUST00000101491	0.442917	1.27024		2.67953e-07	13.0801		3.51077e-07	12.4155		7.58984	23.5589	15.0604	12.099	19.7396	26.0838	146.34	186.486	207.161	201.523	285.087	202.606
A_66_P117578	Mtmr7	ref|NM_001040699|ens|ENSMUST00000048890|gb|AK028160|gb|BC032254	0.522733	1.26999		4.83484e-07	19.2403		1.94847e-07	23.7602		51.8381	21.7082	17.2372	20.7017	40.6457	24.9867	500.335	464.872	603.262	610.12	767.334	616.198
A_51_P102421	Clcf1	ref|NM_019952|ens|ENSMUST00000132305|ens|ENSMUST00000138090|ens|ENSMUST00000046506	0.342354	1.26938		5.68153e-05	3.74657		4.51328e-05	3.85544		36.794	45.6274	24.7466	26.7371	49.7981	58.3981	153.228	145.845	97.0899	155.297	163.016	175.466
A_55_P1975560	Ifi204	ref|NM_008329|ens|ENSMUST00000000264|gb|M31419|gb|BC010546	0.0173777	1.26828		9.05428e-13	6.03991		2.30776e-13	7.13163		27180.8	27846.3	29162	35587.9	27180.8	28174.5	170085	148284	196123	222755	220665	208170
A_66_P128525	Slfn5	ref|NM_183201|ens|ENSMUST00000108157|ens|ENSMUST00000067443|gb|AY261804	0.0326168	1.26565		2.21169e-13	9.15418		5.81263e-14	11.1658		117.407	113.568	130.079	126.289	125.461	122.362	1106.28	1203.98	1039.09	1603.05	1141.41	1531.68
A_30_P01026903	chr11:119250824-119286324_R	0	0.451515	1.26482		8.80088e-07	10.4811		3.38219e-06	8.24749		37.7444	35.3233	13.317	50.1549	53.8711	26.9212	205.63	335.375	293.908	374.502	326.383	336.373
A_55_P2070869	Lcn2	ref|NM_008491|ens|ENSMUST00000091086|ens|ENSMUST00000144569|ens|ENSMUST00000147219	0.0248879	1.26266		7.67975e-14	9.18488		3.51057e-14	10.2955		525.858	526.5	459.522	544.429	650.033	515.054	4315.76	3926.42	5826.04	5365.14	6266.74	5884.48
A_52_P423247	Pde4b	ref|NM_019840|ref|NM_001177980|ref|NM_001177981|ref|NM_001177982	0.183854	1.26033		3.49977e-13	35.004		6.99088e-13	29.9608		54.5255	49.7612	39.4168	57.4299	91.4056	65.1047	1560.4	1634.92	1868.29	2094.22	2079.18	2190.43
A_55_P2076757	Znfx1	ref|NM_001033196|ens|ENSMUST00000067584|gb|AK147564|gb|AK147652	0.00640638	1.2603		1.2536e-12	4.26621		1.52322e-12	4.18907		14181.3	13224.3	14527.5	21557.5	16615	16021.3	55154.8	60712.2	63093.3	77553.3	72049.5	76432.6
A_55_P2007496	BB237529	gb|BB237529	0.151565	1.25969		1.16718e-09	6.77167		1.14486e-10	9.37673		152.809	144.941	168.473	139.63	127.095	158.48	1536.47	1052.79	744.532	1421.99	1392.25	1217.58
A_30_P01023799	chr8:96983590-96994419_F	0	0.576482	1.25728		5.42124e-05	8.89526		0.000364359	6.08932		6.19331	42.4855	16.8491	22.2609	32.619	36.2269	171.887	123.408	139.442	164.463	182.373	196.258
A_30_P01023590	chr8:96983590-96994419_F	0	0.420514	1.25659		5.97209e-06	6.21308		9.64652e-07	8.30543		28.1271	20.3282	10.6502	13.4608	28.1927	13.4458	136.973	84.6706	122.745	153.6	140.847	130.408
A_51_P463452	Acsl1	ref|NM_007981|ens|ENSMUST00000110372|ens|ENSMUST00000034046|gb|U15977	0.00163882	1.25601		6.26012e-17	9.30832		7.45286e-17	9.08347		707.624	659.725	640.502	819.466	847.577	918.159	6009.38	6210.1	6405.96	7606.41	8139.93	7623.83
A_52_P582374	Epsti1	ref|NM_178825|ref|NM_029495|ens|ENSMUST00000022591|gb|AK017174	0.0839255	1.25586		1.38961e-09	4.59028		4.24828e-10	5.21868		165.656	119.522	151.57	181.822	133.478	166.498	633.776	655.663	725.087	906.24	813.32	809.423
A_30_P01023171	chr10:93819821-93976621_F	0	0.421409	1.25525		5.21132e-06	6.3127		4.18439e-07	9.50838		55.8099	41.5907	43.0753	28.8005	69.0601	29.2854	278.548	286.214	318.761	332.382	390.982	388.502
A_55_P2173210	ENSMUST00000111210	ens|ENSMUST00000111210|ref|XM_003084464|nap|NAP063609-1	0.015885	1.2549		9.57874e-14	7.05515		5.70468e-14	7.53721		3479.34	3435.97	3320.07	4574.82	3712.56	3775.89	22767.7	22404.5	26993	32870.4	30594.8	27201.5
A_55_P1998843	Ifi203	ref|NM_001045481|ref|NM_008328|ens|ENSMUST00000111210|ens|ENSMUST00000128430	0.260286	1.2538		6.9203e-13	52.3664		1.44427e-12	43.5446		26.5055	40.1503	66.4487	53.9387	71.6344	62.2521	2210.26	2085.1	2276.66	2945.71	2721.53	2592.45
A_30_P01031961	chr4:3406175-3443875_F	0	0.584902	1.25359		0.00309017	4.09948		0.0833287	2.11438		55.509	7.95411	24.483	57.6029	55.1715	46.9135	92.1543	101.972	76.3862	117.467	110.299	109.021
A_30_P01029598	chr19:6268793-6276607_R	0	0.211301	1.25332		4.56627e-06	3.23007		3.62984e-07	4.19119		69.649	50.2245	39.5011	44.2005	38.8858	72.5096	148.122	186.885	168.296	215.742	197.425	216.132
A_55_P2025937	ENSMUST00000087884	ens|ENSMUST00000087884	0.0366785	1.25295		5.22159e-10	3.68337		4.13163e-10	3.76105		1145.93	1226.56	1619.01	1885.07	1416.39	1572.89	4857.84	4415.62	5284.68	6457.23	6089.47	5635
A_52_P451888	Tlk2	ref|NM_011903|ref|NM_001112705|ens|ENSMUST00000106942|ens|ENSMUST00000106936	0.0699865	1.2526		1.0507e-10	5.49167		9.58754e-11	5.5494		171.039	205.512	185.282	207.117	260.43	231.433	1001.88	981.252	1141.09	1364.45	1306.87	1235.52
A_55_P2064004	Rapgef2	ref|NM_001099624|gb|AB093228|gb|AK147368|gb|AK018008	0.00344584	1.25259		2.68598e-16	9.17535		5.23679e-17	11.6814		809.423	751.48	795.81	679.01	827.296	821.542	7176.68	6865.74	7510.01	10180.4	8275.32	8620.76
A_55_P2156855	Car13	ref|NM_024495|ens|ENSMUST00000029071|gb|AK153258|gb|AK010166	0.00385595	1.25102		3.10711e-16	9.1932		6.54668e-17	11.5672		497.509	437.703	480.939	419.356	482.973	508.171	4321.45	4286.84	4415.62	5889.38	5586	4848.42
A_30_P01032739	chr1:175705225-175717250_F	0	0.145557	1.25066		2.21208e-08	4.41409		1.6128e-09	5.95357		88.1929	63.0564	46.3604	56.4441	71.4345	50.8914	333.925	259.345	258.754	351.242	347.977	358.684
A_55_P2173892	Isg20	ref|NM_020583|ref|NM_001113527|ens|ENSMUST00000038151|ens|ENSMUST00000118867	0.0860971	1.25046		2.74661e-15	35.0892		3.9999e-15	32.2588		568.107	441.956	547.79	940.295	638.313	580.527	17727.5	15167.5	22129.8	24660.3	21350.8	22039.4
A_30_P01020139	chr1:152001112-152012796_R	0	0.267597	1.24918		3.34242e-12	35.5634		7.6857e-12	29.4283		11.7469	18.3039	9.895	15.9787	21.9983	20.65	469.103	457.463	441.834	609.82	606.087	503.881
A_66_P105585	Slfn8	ref|NM_001167743|ref|NM_181545|ens|ENSMUST00000130822|ens|ENSMUST00000092838	0.0444591	1.24912		2.96159e-13	9.03079		8.34823e-13	7.83025		210.401	212.143	196.167	272.583	325.233	297.563	1834.16	1915.76	1894.63	2555.34	1968.25	2587.78
A_55_P2131048	A_55_P2131048	0	0.109187	1.24831		8.16595e-08	3.34663		1.64867e-08	3.88093		42.6854	42.117	44.5675	53.0702	47.1149	39.8396	133.719	139.41	160.83	206.224	185.631	152.421
A_55_P1954161	Plagl2	ref|NM_018807|ens|ENSMUST00000056924|ens|ENSMUST00000109795|gb|AK150243	0.0414792	1.2479		2.96775e-12	6.40013		2.92658e-12	6.41097		124.724	113.205	83.7867	134.357	143.62	118.525	611.085	732.315	720.348	907.472	686.14	1007.8
A_52_P463235	Ankrd33b	ref|NM_027496|ref|NM_001164441|ens|ENSMUST00000044324|ens|ENSMUST00000110410	0.0240849	1.24677		3.38817e-12	5.10729		2.09321e-11	4.2502		313.319	247.057	264.567	445.006	391.91	399.372	1337.66	1622.95	1293.44	1779.68	1993.24	1530.09
A_30_P01030277	chr6:57560819-57569928_F	0	0.431552	1.24648		7.58124e-10	33.407		2.92133e-10	42.2358		6.25647	6.16615	6.12016	6.16188	5.997	6.10724	174.914	197.987	225.836	275.386	239.993	230.567
A_51_P262171	Irgm1	ref|NM_008326|ens|ENSMUST00000049519|gb|BC145957|gb|AK171743	0.0182343	1.24535		1.47953e-15	12.5218		1.69742e-15	12.2498		3805.84	3815.35	4827.3	6256.33	4735.5	4850.44	54573	47023.7	53313	64566.6	64428	63938.6
A_55_P1959064	Oas1b	ref|NM_001083925|ref|NR_003507|ens|ENSMUST00000111852|ens|ENSMUST00000086377	0.00691397	1.24485		2.07062e-14	6.10875		6.44932e-15	7.02606		284.572	287.013	294.432	334.947	285.149	318.282	1756.27	1623.73	1968.66	2352.37	2243.6	2058.25
A_52_P178904	Seh1l	ref|NM_028112|ens|ENSMUST00000025421|ens|ENSMUST00000116622|gb|AK088835	0.000230064	1.24476		2.33243e-14	3.24686		7.35702e-15	3.55282		238.549	202.291	208.725	260.816	229.965	248.36	723.45	666.444	739.963	882.682	918.846	848.623
A_52_P466090	Samhd1	ref|NM_018851|ref|NM_001139520|ens|ENSMUST00000160213|ens|ENSMUST00000088523	0.000193476	1.24422		1.61694e-15	3.93037		1.27228e-16	4.99323		5450.22	5503.37	5415.58	5511.01	5384.89	5150.15	22065.4	19169.2	23242.9	26721.3	26010.4	27318.7
A_55_P2110738	Pttg1	ref|NM_013917|ens|ENSMUST00000020685|ens|ENSMUST00000117446|gb|AF071209	0.0949043	1.24372		1.15907e-09	4.63583		1.71403e-10	5.73209		96.622	67.4305	63.6955	60.2977	82.5691	84.7605	347.231	340.203	353.288	459.286	449.872	394.781
A_55_P2086810	Sp140	ref|NM_001013817|ens|ENSMUST00000160119|ens|ENSMUST00000080204|gb|BC069971	0.0131935	1.24353		2.16094e-15	10.0948		2.84319e-16	13.8676		532.261	529.046	613.534	475.621	531.874	505.557	6174.47	4941.73	5797.44	7538.7	6556.45	6860.51
A_55_P2054200	Tnip3	ref|NM_001001495|ens|ENSMUST00000053641|ens|ENSMUST00000114236|gb|BC104392	0.0712745	1.24294		2.9083e-10	4.68206		9.29416e-11	5.29421		3562.81	3127.51	2384.05	3391.95	3280.05	3173.37	13084.8	12325	16731.7	17385.5	19023.6	15622.1
A_55_P2115442	Clec2d	ref|NM_053109|ens|ENSMUST00000032260|gb|AF321553|gb|AY320031	0.00761337	1.24226		4.90572e-12	3.59016		5.84833e-14	5.48775		1071.34	1013.83	1029.91	933.574	713.317	901.716	3777.2	3562.81	3857.9	4801.6	4608.88	4470.75
A_30_P01018824	chr1:175705225-175717250_R	0	0.0663102	1.24212		1.4496e-14	17.8317		1.06689e-14	18.8765		2002.38	1979.33	2395.32	3331.6	1974.4	2338.55	37171.3	35071.2	41118.5	49013.8	45189.5	46695.6
A_55_P1961968	Plagl1	ref|NM_009538|gb|AK142210|gb|AK142052|gb|BC065150	0.15689	1.24185		9.66412e-12	12.2811		4.2059e-12	14.1337		107.565	82.7605	120.402	102.287	125.544	104.909	1220.88	1175.29	1437.75	1645.03	1563.76	1533.91
A_52_P668984	4930420K17Rik	ref|NM_001081029|ens|ENSMUST00000115365|gb|AK076719|gb|BC147127	0.00558076	1.24089		4.44454e-12	3.38947		6.5221e-13	3.98671		552.714	443.027	566.77	584.286	508.171	550.825	1721.8	1684.61	1872.95	2347.97	2118.17	2090.16
A_55_P2000515	Peli1	ref|NM_023324|ens|ENSMUST00000101477|ens|ENSMUST00000093290|gb|AF302503	0.00353782	1.23996		4.15719e-18	15.8666		2.19738e-18	17.7689		2213.48	2440.57	2571.87	2622.45	2543.32	2833.17	35344.5	38984.1	39977.5	53509.2	44669.4	44051.4
A_55_P2153431	Ralgds	ref|NM_009058|ref|NM_001145834|ref|NM_001145835|ref|NM_001145836	0.0850537	1.23915		2.49124e-10	5.04639		3.42628e-12	8.58582		517.731	636.087	802.223	414.457	478.747	511.369	3689.99	3054.24	3033.15	3825.41	3932.96	4308.89
A_55_P1966731	Ifi203	ref|NM_001045481|ref|NM_008328|ens|ENSMUST00000042228|ens|ENSMUST00000128430	0.0239178	1.23898		1.63348e-17	31.7934		9.94975e-18	35.4853		727.211	754.601	889.845	1115.21	770.537	777.296	25113.9	22873.7	27096.1	31179.3	31987	29996.4
A_55_P2081303	Tet2	ref|NM_001040400|gb|AK129389|gb|AK033781|gb|AK137048	0.011049	1.23847		6.63985e-13	4.59378		1.30913e-14	7.11574		808.722	963.473	865.404	625.953	805.366	683.151	4077.87	3895.25	4118.49	5022.19	4758.53	5185.26
A_55_P2015405	9930111J21Rik1	ref|NM_001114679|ref|NM_001024230|ens|ENSMUST00000109209|ens|ENSMUST00000097494	0.0940169	1.23734		2.35326e-11	6.96031		4.164e-12	8.79383		156.43	108.383	132.219	103.773	168.387	120.707	888.822	910.446	972.497	1254.76	1091.2	1087.27
A_51_P246317	Mt2	ref|NM_008630|ens|ENSMUST00000034214|gb|AK002567|gb|BC031758	0.112262	1.23657		4.88115e-12	9.70425		2.24611e-12	10.9207		21234.2	21937.3	24534.1	20366.4	31803.5	23466.3	229034	168501	281134	241355	306430	278091
A_52_P244463	D16Ertd472e	ref|NM_025967|gb|AK033828|gb|BY395934|tc|TC1614073	0.159102	1.23623		8.88905e-09	4.73916		5.79751e-10	6.5479		73.5621	43.8149	62.0088	45.912	70.5747	44.1824	286.273	234.405	319.956	345.205	354.337	331.973
A_51_P261204	Foxi2	ref|NM_183193|ens|ENSMUST00000060356|gb|AK045276|gb|BC096623	0.349038	1.2358		6.77111e-07	5.6338		5.11771e-06	4.34913		43.9777	21.5381	53.9601	53.9926	77.0258	49.9447	239.574	147.879	257.811	260.491	277.301	239.574
A_30_P01029545	chr1:175660642-175671878_R	0	0.0144153	1.23541		9.34984e-11	3.12746		4.34264e-11	3.31997		3772.22	4178.59	4369.04	5452.11	4288.03	4626.48	12231.4	13037.7	13144.8	16110.3	14356.3	17071.5
A_66_P123186	Mapk1ip1l	ref|NM_178684|gb|BC047201|gb|AK086896|gb|AK048061	0.000119761	1.23508		3.73116e-15	3.30418		1.84431e-16	4.24821		874.54	891.543	776.138	833.068	833.455	771.595	2962.71	2691.7	2751.3	3505.98	3397.83	3468.75
A_51_P519251	Nupr1	ref|NM_019738|ens|ENSMUST00000131174|ens|ENSMUST00000032961|gb|AK009572	0.121369	1.23441		4.35943e-11	7.42155		1.66549e-11	8.46644		1851.14	1664.18	2164.62	2050.7	2243.6	1837.21	12164.6	12968.3	17191.4	20133.4	16176.4	15647
A_55_P2026688	ENSMUST00000082107	ens|ENSMUST00000082107|tc|TC1759570|nap|NAP025897-1	0.123324	1.23356		1.41917e-09	4.89651		1.66023e-10	6.28134		108.383	100.162	84.2217	101.678	87.1712	91.8266	431.576	557.787	458.927	658.806	474.449	668.202
A_55_P1959953	BC006779	ref|NM_183162|ens|ENSMUST00000149417|ens|ENSMUST00000108831|ens|ENSMUST00000087446	0.0152947	1.23202		2.01643e-15	9.79611		2.07457e-15	9.75583		3190.35	2628.64	2902.94	3815.35	3718.74	3249.27	25499.8	28149.1	31601.4	37729.4	33287.7	33778.1
A_51_P372099	Tarm1	ref|NM_177363|ens|ENSMUST00000065703|gb|AK036904|gb|AK170277	0.499956	1.23178		1.76829e-10	72.4577		1.94066e-10	70.5493		27.6307	8.74786	8.38941	11.1961	13.5655	26.6616	984.365	920.855	844.398	1014.88	1290.76	1092.56
A_55_P1955172	Camk2d	gb|AK142435|ens|ENSMUST00000066452|tc|TC1715996|riken|D530006I24	0.0531368	1.23119		1.49113e-09	3.39417		3.40163e-09	3.17198		165.871	187.874	153.072	269.248	198.638	204.98	591.99	570.894	571.544	746.936	635.902	760.714
A_52_P42834	Usp25	ref|NM_013918|ens|ENSMUST00000060704|ens|ENSMUST00000023580|gb|AK161286	0.00279126	1.22735		1.00955e-13	3.82904		4.00907e-14	4.1561		1223.76	1226.9	1243.16	1606.72	1337.11	1255.11	4377.53	4681.32	5100.42	5691.53	5913.51	5704.17
A_30_P01017895	chr1:175654606-175672031_R	0	0.00580622	1.22707		1.49474e-13	4.26556		3.61377e-14	4.89883		12820.8	12484.9	12665.4	15773.3	12286.6	12758.8	50234.8	53257.6	58941.7	67570.2	65377.2	66501.5
A_55_P1988975	ENSMUST00000060844	ens|ENSMUST00000060844|ens|ENSMUST00000142135|ens|ENSMUST00000136366|gb|AK080934	0.354477	1.22631		1.0452e-10	23.1647		8.66922e-12	40.6841		76.5325	44.0702	78.7288	41.716	56.7894	38.2249	1468.17	1285.67	1818.33	2134.38	1635.82	1809.66
A_52_P308875	ENSMUST00000100423	ens|ENSMUST00000100423|ref|XR_105746|ref|XR_106970|gb|AK049998	0.158774	1.22619		1.786e-09	5.32081		2.82545e-11	9.12108		304.142	291.489	301.892	143.245	295.52	230.085	1640.14	1508.08	1672.28	1946.01	2114.94	1849.22
A_55_P2108845	Gm7160	ref|XM_921685|ref|XM_983271|tc|TC1668838	0.176884	1.22464		3.90763e-09	5.18825		8.07551e-10	6.26729		81.5154	99.1094	49.9447	92.6456	61.3797	73.9322	349.043	419.646	391.5	489.732	467.671	466.622
A_55_P2180176	Ms4a6b	ref|NM_027209|ens|ENSMUST00000025580|ens|ENSMUST00000161157|ens|ENSMUST00000163078	0.27428	1.22328		4.18284e-07	4.28596		1.39603e-06	3.76228		116.335	130.956	180.446	197.425	200.342	188.518	509.363	532.386	827.835	936.951	598.169	735.346
A_52_P239787	Ccdc25	ref|NM_145944|ens|ENSMUST00000022614|gb|AK089982|tc|TC1582228	0.0137002	1.22305		9.63015e-14	5.40238		4.64063e-14	5.85764		347.893	433.125	442.858	463.489	463.315	450.043	2337.26	2233.51	2055.4	2960.65	2586.88	2569.02
A_55_P2055612	Zfp800	ref|NM_001081678|gb|AK036691|gb|BC066073|ens|ENSMUST00000115320	0.168297	1.22183		7.15023e-10	5.99689		9.19748e-11	7.82171		111.806	124.785	104.408	138.05	80.7589	107.407	741.879	600.708	732.132	835.78	896.376	794.531
A_52_P61697	9930111J21Rik2	ref|NM_173434|gb|BC122882|gb|BC119805|gb|AK037088	0.351359	1.22167		1.07335e-08	9.30124		2.28177e-09	12.001		94.6808	61.3797	50.3626	66.1189	80.5298	46.6311	573.6	648.692	657.41	807.742	751.48	734.995
A_55_P2120946	Mefv	ref|NM_001161790|ref|NM_019453|ref|NM_001161791|ens|ENSMUST00000100222	0.0897588	1.22083		2.48444e-11	5.96258		3.9178e-10	4.41431		96.5417	82.1171	101.429	129.804	168.855	164.505	550.52	496.493	645.53	793.783	625.953	647.363
A_30_P01026716	chr2:128142035-128142481_R	0	0.511125	1.22072		1.30453e-07	14.1328		7.40878e-07	10.1898		34.0776	21.3403	28.4974	49.4507	33.185	60.5263	357.706	366.003	448.663	462.071	484.963	484.17
A_52_P532456	Plagl1	ref|NM_009538|gb|BC065150|ens|ENSMUST00000121646|nap|NAP032913-1	0.148538	1.21904		6.19991e-12	10.0784		9.16812e-13	13.6923		142.176	95.138	103.981	88.1709	103.879	110.881	1065.34	1101.84	1274.75	1571.58	1361.71	1266.03
A_55_P2168914	TC1684887	tc|TC1684887	0.054965	1.21809		1.39915e-09	3.23575		1.99035e-10	3.82137		151.132	116.245	167.812	134.478	153.862	156.308	457.463	429.445	523.879	585.928	584.286	546.588
A_55_P2104587	A_55_P2104587	0	0.15598	1.21566		3.86849e-09	4.51137		1.4213e-09	5.02592		71.6344	60.1941	85.3518	93.3223	68.9998	74.2948	359.413	274.433	346.908	452.298	367.607	372.423
A_51_P496432	Acsl1	ref|NM_007981|ens|ENSMUST00000034046|gb|AK149406|gb|AK152772	0.00351812	1.21435		4.25063e-16	6.43651		3.52014e-16	6.5822		5001	5306.33	5311.49	6335.75	6166.77	6005.21	30419.3	35205.2	34954.7	40580.5	43114.9	38527.5
A_55_P1966719	A_55_P1966719	0	0.0104333	1.21429		3.35413e-12	3.43484		2.08491e-13	4.38186		3017	3241.4	3177.99	3376.47	2735.71	2900.33	11538.8	9313.45	11538.8	12476.3	13284.9	13479.7
A_55_P1981959	Trafd1	ref|NM_001163470|ref|NM_172275|ens|ENSMUST00000120784|ens|ENSMUST00000156158	0.0161854	1.21403		6.60244e-12	3.57033		3.7301e-13	4.63734		14135.2	14865.7	16156.2	13512.4	14307.7	14356.3	55967.4	50019.4	55013.6	73121.1	60855.5	62358.6
A_51_P488739	Niacr1	ref|NM_030701|gb|AK169956|gb|AK150795|gb|AJ300198	0.399793	1.21394		8.044e-13	93.0322		1.97462e-14	315.386		115.406	88.9899	57.0842	16.443	44.612	37.2353	7243.64	7820.26	8555.88	10472.4	9225.43	8993.08
A_55_P2039771	Itgav	ref|NM_008402|ens|ENSMUST00000028499|gb|U14135|gb|AK154307	0.0577834	1.21336		9.11595e-11	4.06587		3.57868e-10	3.59475		488.847	425.13	402.376	627.256	583.553	596.517	1681.23	1817.07	1856.8	2264.85	1965.66	2284.24
A_55_P2359797	Nod2	ref|NM_145857|ens|ENSMUST00000054324|ens|ENSMUST00000109634|gb|BC044774	0.0144988	1.21332		9.96684e-18	18.7482		5.05248e-18	21.3132		155.258	161.179	178.951	168.631	182.52	176.812	2909.19	3100.32	3414.83	4127.06	3795.3	3505.98
A_30_P01023320	chr11:119250824-119286324_F	0	0.199946	1.21318		1.95085e-09	5.70258		4.59095e-09	5.1581		74.2161	61.7206	61.5007	96.8889	83.9332	83.7531	352.889	377.682	398.446	454.13	381.976	552.714
A_55_P2038882	Niacr1	ref|NM_030701|ens|ENSMUST00000057145|gb|BC120715|gb|BC125296	0.403191	1.21316		1.70459e-12	76.3171		1.32248e-13	166.351		12.5713	19.1204	6.80766	6.45278	6.65542	6.96759	929.77	896.376	847.577	1307.78	1080.14	893.225
A_66_P121086	Map3k8	ref|NM_007746|ens|ENSMUST00000025078|gb|AK157123|gb|AK172424	0.142623	1.2109		1.11642e-12	11.6733		2.01667e-13	15.5615		366.714	304.298	337.394	202.76	374.409	371.222	4090.04	3640.45	4139.67	5114.23	4530.33	4708.33
A_55_P2083449	6330409N04Rik	ref|NM_025697|gb|AK169059|gb|BC037015|gb|AK018290	0.0520314	1.21038		3.61765e-12	5.3037		2.16449e-12	5.61383		4038.77	3683.6	2977.12	4342.77	3605.04	4215.24	18681.2	18318.3	18991.9	24985.4	22468.2	20584.9
A_55_P2082319	BC094916	ref|NM_001024721|ens|ENSMUST00000090406|ens|ENSMUST00000097463|gb|BC094916	0.202128	1.20993		6.45941e-16	96.8244		3.71009e-16	114.034		6.0995	5.92235	5.90714	6.05325	5.82695	6.57705	603.412	446.743	662.552	779.605	613.534	663.858
A_30_P01020250	chr4:119967625-119978325_R	0	0.0836442	1.20904		3.29378e-09	3.30393		5.6766e-09	3.1601		277.944	299.554	367.07	401.329	397.875	389.443	1095.37	948.254	1090.44	1316.6	1252.24	1213.28
A_30_P01024139	chr15:85412264-85549139_R	0	0.131375	1.20787		1.10782e-08	3.5507		7.05012e-09	3.69936		150.92	129.538	196.91	181.465	197.68	167.353	591.839	441.724	681.821	742.085	726.626	584.743
A_55_P1986228	NAP112620-1	nap|NAP112620-1|nap|NAP115186-1	0.0114231	1.20512		1.94631e-16	9.48209		1.62642e-17	13.8924		797.306	804.757	841.203	657.237	676.141	677.149	7667.28	7059.74	8406.56	9053.12	9001.81	9791.4
A_52_P578266	Tank	ref|NM_011529|ref|NM_001164071|ref|NM_001164072|ens|ENSMUST00000145632	0.0279773	1.20293		3.0317e-13	5.19195		3.45789e-13	5.12015		336.373	314.577	329.348	393.729	426.845	380.238	1672.86	1703.87	1758.46	2139.56	1943.44	2096.11
A_55_P2062133	Etv3	ref|NM_001083318|ref|NM_012051|ens|ENSMUST00000061033|ens|ENSMUST00000136680	0.0229801	1.20266		5.46766e-11	3.08174		2.22857e-12	4.01135		3231.97	2760.86	2750.35	2672.73	2926.58	2471.72	8944.59	8627.34	9134.44	9671.34	10687.2	11921.7
A_55_P1981479	Irgm1	ref|NM_008326|ens|ENSMUST00000097271|ens|ENSMUST00000049519|gb|BC145957	0.03373	1.20135		5.01207e-16	12.9652		1.61837e-15	10.7895		900.392	702.902	743.248	1329.62	1093.09	974.103	10379.1	9741.31	10048.6	11399.6	12843.9	12042.9
A_55_P2116650	A130040M12Rik	ref|NR_002860|gb|AK144717|gb|AK149382|gb|AK037717	0.0246589	1.20115		1.94715e-11	3.36657		8.27153e-12	3.61193		1228.6	1567.01	1342.03	1490.83	1748.01	1390.13	4584.66	4716.5	4549.52	5444.94	6077.66	5131.62
A_55_P1999878	Sec24b	ref|NM_207209|ens|ENSMUST00000098616|ens|ENSMUST00000001079|gb|AK150076	0.0332183	1.20091		8.61728e-11	3.2193		6.01469e-12	4.03113		2793.58	3480.31	3594.56	2718.32	3259.42	3480.31	10113.5	9923.96	11455.1	12758.8	12869.8	12170.5
A_30_P01032721	chr1:175654606-175672031_F	0	0.072278	1.19907		1.46046e-11	4.85057		2.46145e-12	5.89691		180.261	118.927	122.28	137.961	144.431	126.096	687.945	640.502	705.259	833.877	767.536	836.563
A_55_P2016462	Cxcl10	ref|NM_021274|ens|ENSMUST00000038816|gb|AF227743|gb|AK151534	0.0985837	1.19885		7.41503e-21	860.497		4.1312e-21	1107.66		691.411	746.377	1177.08	729.594	886.735	758.823	854902	676017	735110	918678	918678	854902
A_51_P387608	Hif1a	ref|NM_010431|ens|ENSMUST00000021530|gb|AF003695|gb|AK150367	0.0529127	1.19783		3.75862e-10	3.20246		4.67091e-10	3.14844		1065.34	1066.97	1047.91	1302.62	1254.5	1318.24	3060.39	3186.82	4026.75	4142.54	4472.3	3632.13
A_55_P2135808	Setdb2	gb|AK089197|ens|ENSMUST00000111253|tc|TC1587705|riken|F630035N16	0.304456	1.19754		4.65338e-08	5.13272		2.86034e-09	7.33749		24.1431	29.3881	33.0876	32.0264	25.1998	17.224	138.016	121.955	186.486	176.393	179.386	170.294
A_55_P2036627	Pydc3	ref|NM_001162938|ens|ENSMUST00000160565|ens|ENSMUST00000085876|gb|AK041099	0.537441	1.19331		7.64078e-11	67.1088		1.04381e-10	61.5348		83.8443	70.5747	147.533	270.762	59.843	119.293	7179.66	5409.2	6995.44	10397.1	5387.5	8243.26
A_55_P1978336	Tmem170b	ref|NM_001163572|tc|TC1747457	0.242795	1.19203		1.88983e-09	5.74415		1.62717e-09	5.84915		173.383	111.093	101.09	130.84	140.913	169.436	670.894	731.777	781.363	881.233	852.307	864.571
A_51_P325281	ENSMUST00000042610	ens|ENSMUST00000042610|gb|AK054438|tc|TC1616093|riken|E330025H10	0.0537495	1.19075		2.19682e-10	3.22799		1.79387e-10	3.28031		1878.94	1904.5	1941.29	2653.72	1959.41	2156.98	6447.39	5915.56	6084.82	7384.07	6871.46	7712.06
A_55_P2270740	AK020212	gb|AK020212|tc|TC1610871|riken|8030462D06	0.158176	1.18954		3.77987e-10	4.85283		5.26546e-11	6.06634		104.697	121.781	124.065	105.107	108.569	119.41	555.622	601.179	560.065	612.765	679.679	758.245
A_51_P108020	Zmynd15	ref|NM_001029929|ens|ENSMUST00000136029|ens|ENSMUST00000108564|ens|ENSMUST00000039093	0.0323397	1.18829		1.9648e-11	3.34759		2.06375e-11	3.33452		1483.2	1182.97	1541.91	1510.91	1866.47	1627	4489.38	4520.29	4997.53	5891.83	5331.04	5384.89
A_30_P01025697	chr16:84707202-84707748_F	0	0.155116	1.18822		4.90031e-17	76.9428		2.71056e-17	90.7878		5.86792	5.80445	5.83325	5.87676	5.91402	5.84539	429.913	460.013	420.508	539.13	554.433	470.115
A_55_P2101055	Alpk1	ref|NM_027808|ens|ENSMUST00000029662|ens|ENSMUST00000160586|gb|AK173191	0.158295	1.18784		5.08392e-10	4.64519		6.70613e-11	5.81165		186.074	144.096	136.973	154.403	156.052	130.492	681.25	698.11	805.187	983.888	813.992	800.918
A_55_P1962918	Mnda	ref|NM_001033450|ref|NM_172648|ens|ENSMUST00000059226|ens|ENSMUST00000009340	0.3057	1.18751		2.45623e-13	34.7032		2.61748e-13	34.2032		2111.13	1809.66	2306.04	3681.3	1762.86	2381.74	68399.6	66561.5	81296.2	95598.5	78439.9	82694.3
A_55_P2033680	A_55_P2033680	0	0.117157	1.18568		7.64483e-14	11.2552		2.24913e-14	13.7117		918.846	899.12	879.842	1053.96	641.609	989.757	9415.36	10027.7	10853.7	9661.29	13750.5	12927.9
A_55_P2041738	Il15ra	ref|NM_008358|ref|NM_133836|ens|ENSMUST00000091456|ens|ENSMUST00000139774	0.470947	1.18309		5.28685e-11	33.1171		6.36714e-11	31.7223		43.1767	55.3415	42.2676	47.2899	79.8278	50.3524	1604.6	1443.74	1644.12	2074.86	1854.35	1637.64
A_52_P434055	Birc3	gb|BC011338|ens|ENSMUST00000115672|tc|TC1589149	0.382892	1.18296		1.96217e-07	5.05892		2.16165e-08	6.7198		57.3154	46.4594	60.7764	40.1153	67.1432	42.5775	227.709	285.839	325.689	288.629	362.317	336.208
A_51_P214747	Parp12	ref|NM_172893|ens|ENSMUST00000038398|gb|AK036886|gb|AK162200	0.0608222	1.18247		4.51975e-13	5.72465		1.40801e-13	6.56048		1167.9	1271.93	1344.17	1540.73	1151.02	1235.86	7490.26	6412.18	7708.32	8786.06	8462.1	8213.61
A_55_P2166282	ENSMUST00000110529	ens|ENSMUST00000110529	0.23499	1.1824		5.01292e-11	8.12083		3.89439e-11	8.41349		103.558	95.6584	102.376	96.5624	155.489	100.336	876.427	732.665	878.063	975.589	973.38	983.165
A_30_P01027573	chr1:85036677-85038530_R	0	0.124017	1.18186		3.64133e-10	4.01533		6.66596e-11	4.74882		236.591	157.173	172.458	189.585	199.081	169.311	742.496	779.438	743.068	892.062	885.783	900.586
A_51_P212977	AA960436	ref|NM_133954|ens|ENSMUST00000034245|gb|AK135527|gb|AK160901	0.060257	1.18093		1.10924e-13	6.62415		2.532e-14	7.99318		327.606	269.378	250.652	283.144	282.857	259.212	1895.55	1731.73	2009.05	2398.14	2153.25	2110.4
A_30_P01024163	chr1:175705225-175717250_R	0	0.0711002	1.18054		9.97105e-14	7.29223		6.30499e-14	7.73806		20934.6	19980.4	18991.9	25232.6	22446.5	19353.4	142628	126362	175025	179211	168501	171233
A_55_P2087157	ENSMUST00000142874	ens|ENSMUST00000142874|gb|AK131168|gb|AK020222|tc|TC1621828	0.0855791	1.18017		1.5584e-09	3.02177		1.72256e-09	2.9989		356.313	411.769	488.586	490.12	533.31	465.901	1312.41	1104.75	1386.76	1597.39	1514.26	1364.82
A_52_P679860	Herc6	ref|NM_025992|ens|ENSMUST00000031817|gb|AK147960|gb|AK161293	0.0678368	1.17995		3.01142e-16	16.9522		8.71904e-16	14.0963		224.209	196.794	238.307	391.08	296.868	261.082	3805.84	3481.27	4009.2	4239.56	4721.4	4334.65
A_55_P2089710	Ednrb	ref|NM_007904|ref|NM_001136061|ens|ENSMUST00000088530|ens|ENSMUST00000022718	0.622854	1.17944		8.93977e-06	8.19236		4.84374e-08	23.5412		87.4817	24.6422	43.5011	11.5768	23.2952	24.5229	331.885	400.115	391.997	519.183	474.584	350.048
A_55_P2122384	Pnpt1	ref|NM_027869|ens|ENSMUST00000020756|gb|AJ507387|gb|AK165566	0.131605	1.17659		1.90123e-10	4.23835		6.75298e-11	4.70085		96.8379	86.4935	108.852	116.092	94.6408	99.1094	453.076	358.684	436.383	513.543	479.076	475.13
A_55_P1972025	Mycl1	ref|NM_008506|ens|ENSMUST00000030407|ens|ENSMUST00000106252|gb|AK146959	0.269897	1.17518		7.27069e-11	8.37829		6.47811e-11	8.5169		74.4748	95.9014	97.4101	104.772	80.6057	127.344	732.823	699.708	829.576	819.795	939.038	897.427
A_52_P35377	Plagl2	ref|NM_018807|ens|ENSMUST00000109795|ens|ENSMUST00000056924|gb|AK040626	0.0232941	1.17515		1.1163e-14	5.54801		2.15292e-14	5.1708		1287.98	1291.83	1341.66	1723.11	1567.55	1652.35	7038.24	7136.5	7483.51	8283.93	7808.88	9438.23
A_30_P01031957	chr1:175705225-175717250_F	0	0.596575	1.17331		4.34289e-05	5.17686		5.59041e-06	7.15367		76.5601	82.6435	63.81	79.4315	43.6733	71.3025	400.462	370.218	384.796	451.337	455.972	452.605
A_51_P229599	Etnk1	ref|NM_029250|ens|ENSMUST00000032413|gb|AK044502|gb|AK033268	0.0493788	1.17292		5.80866e-14	6.03232		1.82178e-13	5.31132		361.279	398.349	415.997	528.423	496.053	548.391	2270.35	2390.34	2477.21	2737.99	2512.66	3158.45
A_55_P1970631	Vps54	ref|NM_139061|ens|ENSMUST00000109578|ens|ENSMUST00000094375|ens|ENSMUST00000006221	0.00928623	1.17222		1.4544e-14	4.08438		1.33493e-14	4.11605		575.627	586.395	602.134	639.593	636.228	786.466	2272.24	2333.05	2623.91	2727.95	2794.55	2948.57
A_30_P01017872	chr9:20784567-20799942_R	0	0.378707	1.17182		6.41338e-06	3.16178		1.12421e-05	2.99667		59.7091	49.8057	72.9937	64.3626	102.65	62.2275	222.215	166.113	186.612	274.821	225.249	179.769
A_51_P246166	Expi	ref|NM_007969|ens|ENSMUST00000135654|ens|ENSMUST00000001009|gb|X93037	0.538846	1.16998		3.50866e-08	11.6577		4.68118e-10	27.6407		56.8989	100.602	179.27	67.0748	41.6375	44.2084	1135.88	1159.75	1283.8	1175.53	1487.73	1548.33
A_51_P421876	Irf7	ref|NM_016850|ens|ENSMUST00000127223|ens|ENSMUST00000026571|ens|ENSMUST00000155744	0.537568	1.16991		5.93794e-07	7.2586		2.31442e-06	5.93259		1363.41	797.306	1242.22	3582.37	901.916	1228.86	7677.92	7359.03	9029.31	9730.51	9176.32	9171.87
A_51_P382484	Itgav	ref|NM_008402|ens|ENSMUST00000028499|gb|AK154307|gb|AK003416	0.101947	1.16981		5.24978e-10	3.29045		2.85859e-08	2.46291		1245.32	1142.6	1308.23	2373.99	1630.95	1835.68	3505	4086.36	4636.76	4735.5	4711.92	4743.71
A_55_P2135200	Slfn10-ps	ref|NM_181542|ref|XM_003085742|gb|AK041394|gb|AY261803	0.0803193	1.16969		1.50225e-11	4.06533		2.02602e-11	3.95549		3343.86	3410.34	3429.3	4500.59	3930.51	3827.8	13272.9	13234.4	14854.4	17096.3	14922.5	16320.5
A_51_P187262	Mmp25	ref|NM_001033339|ens|ENSMUST00000024696|gb|AK089273|gb|AK171493	0.0546707	1.16892		2.13906e-18	31.3966		1.1322e-18	36.1436		7.41306	7.3108	7.34677	7.2142	7.66688	7.49444	191.349	223.193	252.451	292.461	240.181	246.243
A_55_P2103596	Slc30a4	ref|NM_011774|ens|ENSMUST00000005952|gb|AK134245|gb|AF003747	0.00238243	1.16876		1.3113e-14	3.12841		2.30767e-14	3.00435		2037.1	2017.57	2089	2522.78	2452.44	2516.84	6731.44	6218.71	6248.09	7041.17	7930.52	7451.94
A_55_P1966721	9930105H17Rik	gb|BC027236|gb|AK037062|gb|BB148104|tc|TC1670181	0.0713711	1.16757		5.80241e-12	4.16494		1.35908e-12	4.7987		1146.64	1034.27	1064.6	1127.49	1147.91	1015.41	4294.28	4212.03	5036.13	5155.87	5117.77	5485.09
A_51_P181286	Cd69	ref|NM_001033122|ens|ENSMUST00000032259|gb|AK017979|gb|AK151076	0.475385	1.16674		9.95816e-16	700.369		6.25316e-16	852.283		50.3214	43.0822	62.7668	35.0918	77.0707	44.3435	36986.2	35671.9	36532.7	43695.6	39748.1	44327.1
A_55_P2106175	Gch1	ref|NM_008102|ens|ENSMUST00000089959|gb|L09737|gb|BC069921	0.0485575	1.16647		7.58357e-16	9.76235		2.70398e-16	11.3868		3743.05	3943.88	3955.65	4484.71	3716.43	3500.15	39157.5	38444.8	35773.4	47085.7	42192.5	43216.7
A_55_P2129330	A_55_P2129330	0	0.532889	1.16422		8.17297e-06	4.64703		9.05454e-07	6.27846		25.4918	40.1442	50.2492	35.0874	26.6734	35.2165	138.495	161.582	230.026	208.065	187.625	208.065
A_51_P306151	Sgk3	ref|NM_133220|ref|NM_177547|ref|NM_001037759|ens|ENSMUST00000097826	0.195645	1.16309		1.62838e-09	3.91261		3.76946e-09	3.62274		467.428	323.957	268.011	409.665	489.21	405.248	1222.74	1323.28	1535.19	1590.21	1691.28	1451.27
A_55_P2120706	A_55_P2120706	0	0.070657	1.16237		1.826e-12	4.43684		4.06299e-13	5.16757		785.703	704.526	679.01	750.745	723.816	687.554	3225.48	2880.49	3550.48	3890.93	3508.41	3791.1
A_30_P01018854	chr1:85156338-85167730_R	0	0.381292	1.16228		4.77767e-08	4.97697		3.19177e-10	9.74003		40.0486	67.3427	37.9751	27.6744	25.1827	31.0933	227.473	237.22	235.33	343.441	263.31	220.825
A_51_P265219	Ppm1k	ref|NM_175523|ens|ENSMUST00000042766|gb|AK013741|gb|AK034199	0.0841768	1.1611		1.21578e-15	12.0286		2.90513e-16	15.2359		149.231	150.105	148.194	127.582	139.8	143.311	1869.84	1628.69	1968.25	2310.04	2083.8	1950.73
A_51_P510418	Aldh1b1	ref|NM_028270|ens|ENSMUST00000044384|gb|AK088396|gb|AK150992	0.217991	1.16054		1.14577e-09	4.265		1.74362e-10	5.19641		676.328	637.597	499.967	512.696	674.451	538.824	2463.34	2488.91	2745.4	2981.25	2805.22	3151.67
A_51_P313581	Fabp2	ref|NM_007980|ens|ENSMUST00000023820|gb|AK007995|gb|M65034	0.222534	1.16044		6.1767e-11	5.95176		2.18766e-10	5.14965		102.247	125.051	154.27	154.234	192.319	160.618	774.107	706.468	789.984	960.166	864.235	813.743
A_55_P2011862	Mybpc3	ref|NM_008653|ens|ENSMUST00000137942|ens|ENSMUST00000028718|gb|AK146661	0.285746	1.16008		1.31489e-09	5.27976		1.25105e-10	7.03834		122.196	86.3809	83.3384	75.7157	104.285	73.2913	517.731	524.948	493.214	579.594	596.633	606.292
A_30_P01022549	chr1:175705225-175717250_R	0	0.295343	1.15933		5.99261e-14	26.2482		4.10454e-14	28.4414		627.078	775.396	988.646	936.951	688.437	913.746	20969.4	19471.8	21051	24342.7	23399.7	23626.2
A_30_P01024661	chr7:111526943-111545093_R	0	0.160025	1.15927		1.32163e-13	9.77285		1.69057e-13	9.42885		1593.85	1750.56	2150.86	2719.83	1806.15	2123.61	18918.4	15635.1	18761.7	22384.3	19627.7	19663.1
A_66_P110343	Snx10	ref|NM_028035|ref|NM_001127349|ref|NM_001127348|ens|ENSMUST00000114439	0.0363738	1.15887		1.75474e-12	3.46009		1.60743e-12	3.48474		1413.15	1422.68	1385.8	1556.3	1748.38	1556.3	4862.9	4773.39	4958.2	5550.11	5601.51	5729.92
A_55_P2018017	Tnfsf10	ref|NM_009425|ens|ENSMUST00000046383|gb|AK039433|gb|AK157633	0.566021	1.15713		8.05885e-13	153.902		7.17158e-13	159.896		20.7287	19.0372	38.5655	32.5537	18.3585	34.9669	3807.16	3429.3	4336.45	4725	4047.46	4571.97
A_55_P1996973	Gvin1	ref|NM_029000|ref|NM_001039160|ens|ENSMUST00000006667|ens|ENSMUST00000106766	0.200203	1.15699		1.2516e-12	8.54253		1.06086e-12	8.74257		2546.85	2376.79	2967.64	3439.78	2872.72	2627.18	21218	21608.3	24131	27678.9	23966	25850.4
A_52_P85174	Tlr3	ref|NM_126166|ens|ENSMUST00000034056|gb|AF355152|gb|AK166177	0.391269	1.15636		1.4472e-10	10.6932		2.42228e-10	9.86483		96.3946	46.6375	82.9471	88.431	103.773	80.1183	717.701	668.392	988.92	1026.84	892.804	799.936
A_66_P112573	Isg20	ref|NM_020583|ref|NM_001113527|ens|ENSMUST00000038142|ens|ENSMUST00000121645	0.227107	1.15632		2.46439e-15	29.6636		3.22037e-15	28.0141		1285.04	987.372	1258.51	1762	1325.11	1252.85	32911.4	30259.5	41756.1	45359	36702.7	38570.2
A_51_P324535	B4galt5	ref|NM_019835|ens|ENSMUST00000018073|ens|ENSMUST00000109221|gb|BC148440	0.465531	1.15616		3.34779e-07	5.02197		2.11887e-07	5.31521		115.746	63.0266	61.3274	94.8187	125.907	48.8674	371.315	360.469	431.023	480.326	437.919	428.5
A_55_P2132697	A_55_P2132697	0	0.0256984	1.15423		2.61027e-17	9.78364		5.07855e-18	12.5375		800.313	917.256	866.887	804.757	788.075	732.665	8465.03	7595.87	9152.82	10573	9488.73	9034.32
A_55_P2067942	D16Ertd472e	ref|NM_025967|ens|ENSMUST00000023571|gb|AK086363|gb|BC019957	0.1878	1.15422		3.72238e-10	4.07901		1.80846e-10	4.37531		175.346	200.103	164.663	188.89	201.233	189.408	651.73	698.909	894.334	847.976	914.951	806.304
A_55_P2026818	Slc4a7	ref|NM_001033270|ens|ENSMUST00000090583|ens|ENSMUST00000057015|gb|DV072050	0.0259673	1.15413		1.84319e-13	3.66745		6.06948e-14	4.03768		2798.81	2176.81	2203.38	2405.8	2470.35	2605.24	8427.56	8647.1	8948.31	10534.3	9952.89	9603.87
A_55_P2062246	Tgtp2	ref|NM_001145164|ref|NM_011579|ens|ENSMUST00000068063|ens|ENSMUST00000046745	0.383537	1.15357		7.28824e-15	78.4618		3.39585e-15	97.5236		1139.83	893.888	1453.38	1430.79	957.912	864.397	87767.5	74486.9	110119	126897	87276.2	99990.3
A_55_P2004007	ENSMUST00000037976	ens|ENSMUST00000037976|ref|XM_136331|tc|TC1691508	0.65086	1.15268		8.37194e-10	51.0295		4.7869e-10	59.4353		274.932	219.909	415.801	648.004	200.813	187.15	13945.4	13471.3	18141.4	23843.4	12614.5	17326.6
A_30_P01019184	chr1:85036677-85038530_R	0	0.0717995	1.15255		1.47847e-12	4.18605		1.21939e-12	4.26222		277.588	251.24	222.79	329.435	280.394	244.093	1010.71	1048.78	1108.58	1302.89	1150.22	1199.32
A_51_P514712	Parp14	ref|NM_001039530|ens|ENSMUST00000042665|gb|AK220263|gb|DQ372930	0.0683157	1.15216		5.00634e-16	10.49		5.7584e-16	10.2745		5964.97	5969.94	6860.51	8164.79	7284.43	6675.68	64647.2	64647.2	68399.6	77054.9	69957.9	81183.6
A_30_P01027577	chr1:85117750-85129200_F	0	0.489317	1.15118		1.08706e-07	6.04754		2.58708e-08	7.37401		48.3552	62.3108	52.4863	41.1266	65.7309	49.2885	312.799	348.789	324.195	414.357	457.675	288.037
A_30_P01020131	chr17:56687541-56694631_R	0	0.543254	1.15019		2.6877e-11	37.4095		3.7373e-11	34.5949		7.49246	7.58585	7.44964	13.6365	7.6518	7.54144	314.032	262.705	236.414	321.577	408.839	226.601
A_55_P2046802	Mlkl	ref|NM_029005|ens|ENSMUST00000120432|ens|ENSMUST00000056157|ens|ENSMUST00000135710	0.00245976	1.14819		3.94021e-18	5.45497		2.49225e-18	5.73264		1072.38	1029.41	992.869	1116.29	1155.98	1107.12	5734.29	5348.8	5753	6655.82	6034.84	6636.01
A_30_P01017974	chr11:117768049-117807949_R	0	0.644357	1.14805		1.20569e-06	9.11199		3.47541e-07	11.3938		20.5924	7.89944	27.0632	28.0341	13.1896	9.1081	135.367	139.9	167.692	154.768	193.046	161.06
A_30_P01025491	chr11:119250824-119286324_F	0	0.486251	1.14774		3.77781e-09	9.24594		9.43856e-09	8.05243		43.3104	43.0909	41.9102	63.7958	78.3	35.8137	349.137	428.5	420.689	434.957	408.516	540.088
A_52_P17112	Znrf1	ref|NM_133206|ref|NM_001168622|ref|NM_001168621|ref|NM_001168623	0.225256	1.14718		2.2337e-09	3.66525		7.18318e-11	5.1531		2047.57	2757.6	2790.29	2139.56	1649.94	2417.83	9552.75	9448.04	8473.25	9015.55	11113.3	11533.2
A_55_P2038130	Ptprj	ref|NM_008982|ens|ENSMUST00000026352|ens|ENSMUST00000111493|gb|AK147556	0.0657879	1.14422		3.12808e-13	4.33477		1.06945e-14	6.18013		352.42	301.892	307.018	253.243	271.335	245.65	1305.51	1313.23	1595.18	1536.04	1593.63	1671.93
A_52_P632601	Zfp811	ref|NM_183177|ens|ENSMUST00000080905|gb|BC052046|tc|TC1587744	0.0525576	1.14421		5.91016e-21	71.1471		4.00961e-21	79.0266		6.32296	6.22334	6.38966	6.48753	6.37798	6.65012	375.482	471.767	463.19	515.568	554.122	433.125
A_30_P01027827	chr2:128137419-128141735_R	0	0.0705334	1.14327		5.99393e-16	9.17221		1.31146e-15	8.23789		46.2516	39.5561	47.7378	52.7332	58.6395	58.1308	423.289	406.719	400.706	438.153	442.419	535.106
A_52_P403484	Ptpn2	ref|NM_001127177|ens|ENSMUST00000122412|gb|BC008269|gb|AK076072	0.415761	1.13949		1.45245e-07	3.99017		1.48654e-08	5.11961		45.0427	60.5129	61.4896	42.4511	47.2817	58.5104	218.344	230.15	213.349	250.954	239.178	265.368
A_51_P473170	Tnfsf4	ref|NM_009452|ens|ENSMUST00000028024|gb|U12763|tc|TC1591765	0.506505	1.13919		6.55292e-15	196.867		2.6709e-15	268.596		6.94994	6.951	11.5032	6.94512	6.91764	6.9356	1599.94	1600.27	1554.25	1805.65	1840.91	1766.04
A_55_P2082529	Sav1	ref|NM_022028|ens|ENSMUST00000021467|gb|AK034983|gb|AJ292968	0.000728418	1.13687		5.05923e-17	3.17307		5.31291e-18	3.78523		2703.85	2755.5	2818.09	2488.22	2713.24	2688.9	9157.89	8283.93	8669.9	10207.9	10054.1	9452.63
A_51_P384318	C1ra	ref|NM_023143|ens|ENSMUST00000068593|gb|AF148216|gb|BC004637	0.3002	1.13682		1.44696e-08	3.5036		3.89544e-11	6.54566		242.686	299.246	329.09	198.782	160.878	167.032	1107.74	904.784	1055.57	1073.72	1207.91	1197.99
A_52_P99888	Cxcl16	ref|NM_023158|ens|ENSMUST00000126391|ens|ENSMUST00000019064|gb|AK028875	0.0880772	1.13609		1.46396e-12	3.922		2.40291e-11	3.11969		4185.84	3439.78	4463.93	5300.09	6716.06	5223.5	14548.7	15111.9	17562.4	17919	17758.2	17700.5
A_51_P513568	Stx11	ref|NM_029075|ref|NM_001163590|ref|NM_001163591|ens|ENSMUST00000042861	0.23099	1.13432		4.33731e-14	11.8336		4.58397e-14	11.7306		422.281	375.214	405.557	418.69	503.881	460.507	5415.58	4184.39	4771.74	6243.33	5360.31	4705.07
A_55_P2053838	Tnfaip3	ref|NM_009397|ref|NM_001166402|ens|ENSMUST00000105527|ens|ENSMUST00000154590	0.118729	1.13242		9.69969e-18	23.0964		2.2754e-18	31.1861		1635.82	1802.27	1512.58	1564.3	1198.99	1404.07	39320.7	35149.1	39588.7	46643.9	43019.4	39789.5
A_51_P179461	Eid3	ref|NM_025499|gb|AK006438|gb|AK132745|gb|AK161275	0.623139	1.1323		6.75059e-05	3.751		7.72591e-06	4.97543		42.2076	34.9669	28.5067	30.0624	30.4513	28.6809	100.27	185.878	118.604	122.656	169.63	154.154
A_52_P141338	Acot10	ref|NM_022816|ens|ENSMUST00000052910|gb|BC108959|gb|BC108960	0.235767	1.13089		5.29612e-09	3.07103		1.47659e-08	2.83992		565.06	474.999	463.19	571.686	683.847	584.448	1538.38	1497.87	1571.04	1843.59	1823.51	1555.11
A_51_P301804	St3gal1	ref|NM_009177|ens|ENSMUST00000110074|ens|ENSMUST00000063460|ens|ENSMUST00000092640	0.0099663	1.13014		1.27403e-19	9.85957		1.37841e-19	9.74886		2011.84	1955.74	2043.04	2131.72	2322.56	2436.34	19129.3	19803.9	20119.4	21642.8	23647.5	21642.8
A_51_P149349	Nfxl1	ref|NM_133921|ens|ENSMUST00000149393|ens|ENSMUST00000135318|gb|BC022652	0.267869	1.12922		7.88023e-12	6.33002		1.96551e-12	7.54246		382.599	363.905	370.218	395.614	330.35	335.205	2247.96	2290.74	2607.05	3100.32	2518.59	2478.76
A_55_P2178808	Zbtb5	ref|NM_001163284|ref|NM_001163283|ref|NM_173399|ens|ENSMUST00000055028	0.161275	1.12777		2.93939e-10	3.07053		1.15996e-11	4.01961		277.801	297.633	271.489	252.386	239.518	236.591	949.741	849.453	826.901	1062.39	906.24	995.426
A_30_P01030686	chr10:93774693-93893616_F	0	0.458882	1.12741		2.17688e-08	4.98546		6.1693e-09	5.79241		74.282	84.517	79.9474	84.6349	99.1527	54.6436	341.739	422.281	439.805	455.599	400.215	502.807
A_55_P2140745	A_55_P2140745	0	0.164289	1.12573		3.00299e-16	15.2174		1.82459e-16	16.6049		1005.47	1148.47	1212.78	1344.17	1038.58	1101.23	17533.2	16045.7	17407.2	18424	17950	21051
A_51_P272876	Fam46a	ref|NM_001160378|ref|NM_001160379|ens|ENSMUST00000034802|gb|AK135132	0.0379751	1.12538		1.60812e-13	3.22834		8.68858e-14	3.38479		2480.13	2486.33	2585.45	3084.24	2701.23	2372.51	7575.37	7933.82	8790.32	9599.88	8914.88	8805.57
A_55_P2117656	Slfn8	ref|NM_181545|ref|NM_001167743|ens|ENSMUST00000108152|ens|ENSMUST00000038141	0.881118	1.12537		0.0041133	13.4582		0.0038303	13.8164		2462.49	1985.79	2742.74	3204.09	2269.72	2435.66	31527	28864.3	35709	42093.2	33554.1	32799.8
A_55_P2109827	Tank	ref|NM_001164071|ref|NM_001164072|ref|NM_011529|ens|ENSMUST00000112501	0.255577	1.12528		1.80899e-12	6.82706		1.06785e-11	5.53103		191.998	213.704	184.438	254.389	279.677	287.588	1388.68	1213.03	1483.51	1727.42	1565.82	1314.14
A_51_P412835	Daxx	ref|NM_007829|ref|NM_001199733|ens|ENSMUST00000079421|gb|AF006040	0.173828	1.12523		1.4107e-15	12.4014		5.03785e-16	14.6997		8817.17	7430.79	8627.34	8364.13	7880.11	7348.33	100574	92233.3	118711	127665	105020	117272
A_51_P174434	Cenpj	ref|NM_001014996|ens|ENSMUST00000065302|gb|AK136260|gb|AK077045	0.0731474	1.12466		1.46476e-12	3.29269		1.44836e-13	3.99084		729.594	787.197	840.812	666.731	789.793	733.005	2593.89	2323.2	2871.72	3013.66	2811.65	2911
A_52_P145767	Vcpip1	ref|NM_173443|gb|AK122563|gb|AK077494|gb|BC059209	0.022706	1.12367		1.42956e-14	3.36129		3.17294e-15	3.79782		1264.19	1194.51	1245.58	1176.84	1337.66	1175.78	4037.37	4391.2	4027.87	4553.94	4743.71	4681.32
A_30_P01032951	chr17:29374758-29387733_F	0	0.177758	1.12329		4.80947e-14	7.38897		1.20303e-14	8.89398		680.731	690.248	735.173	562.738	756.722	657.547	5001	4860.87	5709.31	5807.49	6125.45	5499.18
A_51_P140710	Ccl3	ref|NM_011337|ens|ENSMUST00000001008|gb|M23447|gb|AK137525	0.521755	1.12293		2.13157e-13	49.4402		2.80022e-14	85.0942		8065.23	10313.9	9021.18	6425.98	4870.32	6689.12	478912	435436	446933	527569	505903	478912
A_30_P01024184	chr1:87348082-87409907_F	0	0.0923167	1.12275		1.03051e-16	10.1598		1.91836e-17	13.1729		753.42	748.05	828.8	632.07	734.18	653.779	8126.4	6959.17	8563.59	9603.87	8726.58	8176.68
A_30_P01023623	chr11:119250824-119286324_F	0	0.520949	1.12193		2.69468e-10	11.2053		3.32332e-09	7.65142		90.8699	55.4506	40.2002	110.089	92.4608	88.3703	587.009	799.936	629.962	702.902	654.464	909.954
A_55_P2145922	ENSMUST00000065458	ens|ENSMUST00000065458|gb|BC116417|gb|BC116418|gb|BC128497	0.398464	1.12093		1.38217e-07	3.21999		2.40375e-06	2.55416		48.5325	34.818	46.9135	50.8029	67.5845	65.1571	145.103	128.674	141.711	193.849	133.029	144.657
A_51_P120093	Snx10	ref|NM_028035|ref|NM_001127349|ref|NM_001127348|ens|ENSMUST00000049152	0.0296336	1.12072		4.38938e-14	3.204		8.80039e-14	3.04524		4129.35	3880.97	4083.24	4781.67	4716.5	4738.78	12484.9	12273.8	13964.7	14295.8	15100.4	14003.5
A_55_P1957353	A_55_P1957353	0	0.45788	1.11975		8.13715e-12	13.2784		1.15101e-11	12.5272		2439.89	2324.49	3129.46	4043.81	2654.46	2762.77	33119.7	31898.5	39105.9	43804.8	35932.5	36659.5
A_55_P1982628	1810029B16Rik	ref|NM_025465|ens|ENSMUST00000026681|gb|AK009167|gb|AK011532	0.097288	1.11891		1.44488e-17	13.3196		9.70018e-18	14.2267		1462.07	1373.75	1268.41	1585.37	1295.51	1426.04	16858.6	17096.3	20697.9	18978.8	21823.6	20119.4
A_30_P01029470	chr6:3333825-3349525_R	0	0.21603	1.11791		1.40862e-12	5.40684		1.08116e-12	5.56729		434.957	449.619	412.326	466.421	501.967	442.523	2195.45	2322.56	2536.11	2750.35	2258.27	2916.86
A_51_P262515	Phf11	ref|NM_172603|ens|ENSMUST00000062307|gb|AK077176|gb|EU155109	0.504257	1.11709		1.06084e-11	15.9646		5.28213e-12	18.1742		1402.9	1459.14	2173.49	2134.97	1183.55	1661.88	28806.4	21334.5	29370.9	34385.2	25931.2	28092.6
A_55_P2033445	Tnfrsf1b	ref|NM_011610|gb|AK140332|riken|B430202I20	0.190399	1.11708		2.03191e-13	5.98931		9.60459e-14	6.54293		4618.15	4437.4	4555.2	3748.25	5941.86	4475.71	24131	27451.6	30223.9	31435.3	30563	29162
A_55_P2117649	Slfn9	ref|NM_172796|ens|ENSMUST00000092840|ens|ENSMUST00000038211|gb|AK036579	0.341399	1.11507		4.46734e-12	7.45953		6.35207e-12	7.12586		427.482	589.288	589.828	541.118	610.924	717.701	4086.36	3805.84	3994.78	3824.09	5014.19	4486.27
A_55_P2011084	ENSMUST00000145982	ens|ENSMUST00000145982|ref|XM_001476227|ref|XM_003086619|gb|AK172348	0.423392	1.1145		1.58993e-11	8.99041		9.79078e-11	7.00528		773.877	781.775	1121.8	1504.85	1078.49	1224.01	8868.66	7166.24	7657.19	8720.53	8025.08	9645.9
A_55_P2086811	Sp140	ref|NM_001013817|ens|ENSMUST00000080204|ref|XM_003086942|gb|BC069971	0.209057	1.11432		2.1134e-14	8.28153		3.18468e-15	10.8618		3033.15	2872.72	3296.91	2506.4	2801.34	2504.31	26695.3	21545.5	28055.6	30188.3	27318.7	27145
A_52_P83959	Taf7	ref|NM_175770|ens|ENSMUST00000066272|gb|AK029380|gb|BC029673	0.106679	1.11211		2.76546e-12	3.19086		1.18327e-11	2.87182		195.573	215.909	199.433	249.167	233.408	274.875	589.403	685.233	701.739	718.438	720.348	753.002
A_55_P1980796	Il2ra	ref|NM_008367|ens|ENSMUST00000028111|gb|AK088594|gb|AF054581	0.606107	1.11194		4.65703e-11	22.8102		1.5474e-11	28.8938		8.89522	8.89614	7.97022	7.45956	7.427	8.11831	151.645	146.61	315.04	151.164	189.181	336.924
A_55_P2102195	Lztfl1	ref|NM_033322|ens|ENSMUST00000026274|ens|ENSMUST00000098258|gb|AK030068	0.454469	1.11068		1.62238e-11	9.73769		1.60726e-10	7.05805		79.4315	41.6452	41.7308	82.1979	80.8839	74.5011	579.594	483.127	470.376	573.934	606.793	519.442
A_55_P1997604	Pla2g4a	ref|NM_008869|ens|ENSMUST00000070200|gb|AK004701|gb|M72394	0.122613	1.11015		1.18193e-12	3.54181		8.66697e-14	4.46822		2041.34	2084.52	2233.51	2033.71	1636.28	1944.39	6992.05	6868.12	8703.62	8012.85	8682.53	8209.05
A_30_P01021573	chr11:119250824-119286324_R	0	0.732874	1.10818		5.33256e-08	16.7594		3.55261e-07	11.5664		14.6383	6.68941	14.8287	16.4645	25.0042	14.0692	160.58	187.439	212.388	202.812	184.31	232.862
A_55_P1970474	Tmem67	ref|NM_177861|ens|ENSMUST00000050686|ens|ENSMUST00000108293|ens|ENSMUST00000131145	0.220203	1.10754		5.57093e-15	9.28277		1.20377e-15	11.6608		191.545	237.756	251.017	165.871	210.231	224.156	2117.58	1992	2235.68	2351.56	2301.09	2379.43
A_55_P2472435	Gbp3	ref|NM_018734|ens|ENSMUST00000106222|ens|ENSMUST00000106221|ens|ENSMUST00000029935	0.33931	1.10658		7.78913e-18	76.6465		7.55587e-18	77.2872		402.122	498.69	625.055	585.043	593.05	479.807	38798.1	35974.8	40580.5	43264.6	43487.1	40894
A_55_P2027259	Zcchc2	ref|NM_001122675|ref|NM_001122676|ens|ENSMUST00000118196|gb|AK173248	0.301279	1.10641		8.12164e-12	5.1905		2.02981e-12	6.06794		1202.07	1018.79	871.792	1015.17	926.258	964.615	4917.13	5656.92	5339.17	6436.23	5370.72	5801.46
A_30_P01025357	chr6:57583950-57624216_F	0	0.236614	1.10614		2.76713e-16	15.8507		5.35809e-16	14.1526		374.936	395.614	466.784	621.005	480.826	445.567	6337.07	6136.07	7136.5	7021.19	7449.36	7166.24
A_55_P2122564	Dcp2	ref|NM_027490|ens|ENSMUST00000025350|gb|AK152160|gb|AK153264	0.450871	1.1049		3.2341e-11	7.76696		4.57622e-11	7.41295		85.4086	69.8114	56.3506	76.9084	86.4174	78.4298	531.465	580.053	530.261	621.302	529.046	671.191
A_55_P1991812	Gm5431	ref|NM_001024230|ens|ENSMUST00000109212|ens|ENSMUST00000079395|ens|ENSMUST00000109210	0.406852	1.10453		5.39478e-12	8.04761		4.8721e-12	8.16067		379.291	250.417	408.516	415.263	329.004	366.803	3033.15	2423.04	2828.65	3427.17	2994.5	2730.78
A_55_P2092958	Traf2	ref|NM_009422|ens|ENSMUST00000028311|gb|AK052934|gb|AK159585	0.795355	1.10196		3.38248e-05	8.108		0.00061018	4.7822		8.33112	32.9211	20.9122	46.8374	38.7864	20.0651	117.146	179.688	140.276	89.1863	224.864	197.626
A_55_P2152566	Sp110	ref|NM_175397|ens|ENSMUST00000115924|ens|ENSMUST00000131950|ens|ENSMUST00000128339	0.200568	1.10164		1.4535e-12	4.10169		2.16987e-13	4.93439		4868.29	5131.62	5983.19	5197.49	4536.93	4881.47	22424.7	19875.5	23020	24364.6	23894.6	23647.5
A_65_P01319	Pde4b	ref|NM_019840|ref|NM_001177980|ref|NM_001177981|ref|NM_001177982	0.489658	1.1015		2.76067e-14	31.0488		6.73928e-14	25.6511		103.507	149.601	159.23	151.345	252.386	153.228	4348.8	4084.94	4304.41	4918.83	4705.07	4411.34
A_51_P319592	Usp42	ref|NM_029749|gb|AK014101|ens|ENSMUST00000053287|tc|TC1635085	0.146709	1.10073		2.85576e-13	3.89911		8.36645e-14	4.36072		662.029	565.95	537.835	571.057	588.227	571.544	2099.02	2345.86	2436.34	2768.33	2397.47	2417.16
A_55_P2073024	Gm4841	ref|NM_001034859|ens|ENSMUST00000090260|gb|AK156469|riken|F830023A11	0.799444	1.09982		7.29641e-07	17.896		4.49376e-07	19.9752		6.66484	6.25743	6.41216	6.3248	6.49248	6.22537	70.8679	92.6456	206.407	147.533	112.398	108.439
A_55_P1956593	Plekha4	ref|NM_148927|ens|ENSMUST00000053942|ens|ENSMUST00000149052|ens|ENSMUST00000051810	0.438199	1.09846		3.07158e-11	6.56848		1.27009e-12	10.1681		177.531	194.877	207.66	125.577	135.611	150.309	1425.65	1065.56	1390.8	1284.42	1486.19	1467.05
A_55_P1982121	Homer1	ref|NM_011982|gb|BC064041|gb|AF093257|gb|AB019478	0.798741	1.09802		0.000152071	5.90926		0.000656696	4.57415		14.6184	15.4444	22.8915	30.5508	8.70594	54.6997	110.001	90.0553	104.094	143.347	75.987	125.026
A_55_P2062602	4932438A13Rik	ref|NM_172679|ens|ENSMUST00000057272|ens|ENSMUST00000039493|ens|ENSMUST00000099134	0.479969	1.09621		1.56762e-07	3.05906		5.69063e-07	2.75662		91.5019	104.979	78.3472	97.2449	139.769	99.6122	231.111	304.828	308.565	349.942	270.014	303.459
A_55_P2078433	Mcoln2	ref|NM_026656|ref|NM_001005846|ens|ENSMUST00000011152|ens|ENSMUST00000098524	0.134147	1.09598		4.98001e-13	3.35977		2.89511e-14	4.28531		4778.69	4654.14	5296.05	3841.36	4608.88	4234.57	14683.4	16926.5	17919	16926.5	18681.2	18439.3
A_52_P297332	Aida	ref|NM_181732|ens|ENSMUST00000052053|ens|ENSMUST00000109166|gb|AK027971	0.11849	1.09519		9.66961e-14	3.58964		6.89311e-14	3.69188		583.982	611.221	627.386	601.037	702.313	641.391	2144.61	2345.05	2063.96	2391.17	2360.87	2425.56
A_30_P01020902	chr10:93774693-93893616_F	0	0.662494	1.0943		8.82271e-08	6.434		3.02389e-08	7.48168		65.1684	99.6833	113.435	72.9775	110.796	75.7923	556.605	555.279	658.468	570.748	610.306	766.35
A_55_P2045622	Setdb2	ref|NM_001081024|ens|ENSMUST00000095775|gb|EU155096|gb|EU155097	0.123165	1.09397		5.53836e-18	10.7997		3.85408e-18	11.41		751.646	771.595	779.951	743.397	827.835	815.053	8111.76	8136.54	8522.14	9995.76	9508.49	7769.47
A_55_P1999162	ENSMUST00000115934	ens|ENSMUST00000115934|ref|XR_030524|gb|AK087562|ens|ENSMUST00000161685	0.654377	1.0935		2.05127e-07	5.42223		1.81193e-08	7.52684		63.5447	89.1863	56.826	53.3213	79.3671	37.2142	339.042	393.912	390.573	456.329	454.35	331.007
A_30_P01023785	chr2:128137419-128141735_R	0	0.599506	1.09332		3.38095e-10	9.58968		3.92818e-09	6.75858		30.1854	50.5339	44.7104	74.4294	64.212	53.0099	371.127	407.71	404.453	405.996	371.956	531.874
A_55_P1971220	Stim2	ref|NM_001081103|ens|ENSMUST00000113841|ens|ENSMUST00000071083|ens|ENSMUST00000087347	0.626546	1.09307		5.23891e-06	3.31722		3.99811e-06	3.4085		148.508	90.6415	123.83	160.83	76.9762	162.064	378.571	469.002	348.961	401.927	500.335	405.248
A_55_P2141943	ENSMUST00000111637	ens|ENSMUST00000111637|ens|ENSMUST00000102642|ens|ENSMUST00000028473|ens|ENSMUST00000154709	0.418456	1.09256		1.36599e-08	3.06608		1.5783e-08	3.03119		997.636	1108.81	1020.83	1410.51	864.397	1248.26	3230.63	3075.7	3289.61	3708.45	3369.69	3408.21
A_55_P1955502	BC016423	ref|NM_134063|ens|ENSMUST00000096069|gb|AK220437|gb|AK128934	0.313329	1.09239		1.54045e-13	6.75436		5.27899e-13	5.83732		154.735	174.999	195.741	243.19	205.512	215.231	1034.27	1193.27	1375.18	1327.04	1352.39	1233.12
A_55_P1992099	Ptprj	ref|NM_008982|ens|ENSMUST00000026352|ens|ENSMUST00000111493|gb|AK079320	0.257842	1.09221		9.55858e-12	3.64698		6.89961e-13	4.64483		2903.75	3194.56	3314.1	2800.37	2618.82	2641.24	10278.2	11630.3	12317.3	12256.8	11763.3	13333.8
A_52_P30312	Ccr9	ref|NM_009913|ref|NM_001166625|ens|ENSMUST00000111454|gb|AK050615	0.670476	1.09219		5.47004e-08	6.92837		5.05135e-08	7.00676		27.8163	30.3783	45.7351	39.5858	42.0834	29.1762	217.462	251.128	235.552	249.757	271.119	248.295
A_30_P01029173	chr2:128142035-128142481_R	0	0.532233	1.09067		1.1142e-12	14.7645		4.5487e-12	11.664		39.5334	35.9909	27.5846	54.5354	38.9662	48.2207	499.129	467.775	555.622	583.379	562.415	514.023
A_55_P2184013	C130026I21Rik	ref|NM_175219|ref|NM_001037909|gb|AK047983|ens|ENSMUST00000093506	0.676776	1.09035		5.86377e-07	5.06663		1.97234e-07	5.82917		61.0378	39.8622	38.2249	66.6499	41.7308	28.5471	214.073	267.019	212.9	338.561	226.893	205.226
A_55_P2110537	Slfn9	ref|NM_172796|ens|ENSMUST00000038211|gb|AK036579|tc|TC1587791	0.457169	1.08904		8.72672e-12	6.94684		1.92578e-11	6.29593		692.289	839.944	902.404	888.113	909.954	1127.18	5409.2	5506.04	5859.65	5233.28	7012.44	6138.63
A_55_P2141241	E330016A19Rik	ref|NM_173386|ens|ENSMUST00000085306|ens|ENSMUST00000113356|ens|ENSMUST00000127190	0.538132	1.08821		1.14735e-08	4.17814		1.88932e-08	3.97516		130.748	125.342	76.787	115.575	145.042	112.374	431.893	490.633	446.365	513.713	469.002	508.583
A_55_P2169669	Csf1	ref|NM_001113530|gb|X05010|gb|M21149|gb|AK154872	0.705781	1.08803		4.5768e-07	5.94308		2.89129e-06	4.66953		135.306	145.042	179.152	204.243	258.471	177.817	815.449	971.217	970.484	925.501	1024.99	1043.42
A_55_P2038677	Tmco3	ref|NM_172282|ens|ENSMUST00000045229|gb|AK148252|riken|G370065M01	0.695987	1.08773		1.58657e-05	3.61661		1.00678e-06	5.02422		50.9913	31.4002	32.2686	16.4368	43.162	35.3233	149.307	130.318	125.103	166.943	143.783	130.492
A_30_P01023755	chr17:22815742-22828592_R	0	0.6465	1.08694		1.5642e-07	4.80878		1.71859e-07	4.75619		26.7673	42.5271	34.135	26.2909	51.6741	37.9059	188.89	140.405	161.851	207.223	180.344	147.501
A_52_P223809	Dhx58	ref|NM_030150|ens|ENSMUST00000017974|gb|BC029209|gb|AF316999	0.4283	1.08689		4.0327e-11	4.976		6.61207e-11	4.72442		1549.41	1532.32	1518.57	2372.51	1408.36	1621.93	7701.91	6989.14	8156.3	8571.31	7875.74	8344.44
A_55_P2085060	Vgf	ref|NM_001039385|ens|ENSMUST00000041543|gb|BC085134|tc|TC1673269	0.743437	1.08683		1.5796e-08	13.4801		6.64773e-07	7.18799		43.7248	14.4928	27.2205	52.3646	49.5338	55.0988	372.318	300.906	375.128	329.348	442.211	371.315
A_51_P352968	Marcks	ref|NM_008538|ens|ENSMUST00000092584|gb|M60474|gb|AK136452	0.200517	1.08586		3.51544e-12	3.1072		1.97419e-14	4.87422		13928	15865.4	18082.4	10261.1	11671.5	11025.8	50493.1	47403.3	50349.9	51215.8	56037.3	53375.9
A_55_P1978576	Dtx2	ref|NM_023742|ens|ENSMUST00000142041|ens|ENSMUST00000111145|ens|ENSMUST00000125827	0.080136	1.08568		7.60633e-16	4.01478		1.09811e-16	4.81269		3601.05	3471.15	3252.65	3072.93	3286.42	2992.63	13907.7	12927.9	14516.4	13845.2	15647	15414.5
A_51_P176377	Usp25	ref|NM_013918|ens|ENSMUST00000023580|gb|AK077769|gb|AF170563	0.0972401	1.08484		1.2081e-15	4.12891		2.52073e-15	3.87002		2156.98	1996.7	2073.71	2627.18	2352.37	2253.11	7749.03	8610.01	9319.26	9275.44	9130.64	9386.68
A_55_P2470474	9530082P21Rik	gb|AK087205|gb|AK079285|tc|TC1598474|riken|E030034F15	0.392607	1.08421		8.80755e-10	3.22365		4.24638e-13	6.95773		317.77	373.926	320.884	136.275	209.506	167.741	1088.78	981.762	1230.3	1225.88	1074.54	1271.57
A_30_P01023008	chr15:12119755-12127230_F	0	0.484103	1.08419		2.58414e-10	4.7577		1.43568e-09	4.00681		621.642	490.004	586.871	664.323	912.753	630.801	2737.99	2327.39	3045.16	3276.86	2913.02	2589.22
A_55_P2059606	Stat2	ref|NM_019963|ens|ENSMUST00000105238|ens|ENSMUST00000085708|gb|AK005415	0.392832	1.08294		1.16528e-12	5.99845		4.35421e-12	5.17635		2966.82	2706.1	3336.45	4755.23	3245.44	3419.1	15753.7	17797.7	20329.7	18543.2	19562.5	19843.8
A_66_P138137	Pnp	ref|NM_013632|ens|ENSMUST00000076970|ens|ENSMUST00000048615|gb|AK153451	0.235245	1.08232		9.65019e-16	7.35827		3.3684e-15	6.31795		23864.9	24224.8	25985.2	30925.3	32379.7	30318.3	187535	160632	203335	219826	185788	190826
A_51_P513392	Azi2	ref|NM_013727|ens|ENSMUST00000044454|gb|AK030076|tc|TC1576491	0.262719	1.08213		1.62081e-12	3.72118		9.05069e-13	3.91458		475.955	508.724	561.807	570.384	529.046	491.276	1933.23	1821.49	1994.35	1983.59	2100.77	2137.04
A_55_P2081790	Slc44a1	ref|NM_001159633|ens|ENSMUST00000107646|gb|AK077951|tc|TC1621271	0.56372	1.08113		1.84348e-08	3.90163		2.82668e-09	4.72647		148.972	116.533	97.3899	99.1334	123.924	97.888	427.894	539.306	447.871	449.168	580.189	502.932
A_55_P2114953	Usp18	ref|NM_011909|ens|ENSMUST00000032198|gb|AF069502|gb|AK149772	0.568008	1.07866		3.52483e-15	41.3295		4.49798e-15	39.0271		1487.32	1215.47	1521.21	2423.88	1217.58	1391.19	59971.9	51948.7	62155.7	63774.9	61440.4	62155.7
A_55_P2139341	Gm5595	ref|NM_001008427|ens|ENSMUST00000107992|gb|BC068175|tc|TC1582741	0.249958	1.07857		1.904e-12	3.3595		2.80753e-13	3.94236		4579.9	5001	4648.34	4624.56	4311.58	4144.84	15569.1	15263.5	16926.5	18011.1	16243.8	17179.5
A_66_P121787	Samd9l	ref|NM_010156|ens|ENSMUST00000001113|gb|AK173329|gb|AK032210	0.443309	1.07832		4.04396e-12	5.73503		4.65653e-12	5.64383		2787.78	2920.91	3517.42	3925.06	2863.97	3349.43	18097.5	15948.1	18456	19747.7	18407.4	18318.3
A_30_P01030654	chr3:30032959-30079659_F	0	0.87049	1.07622		0.000969247	5.96992		0.00108127	5.83378		23.6838	8.89861	29.7932	33.8145	16.7087	14.8385	119.727	123.073	88.2546	102.445	134.29	117.772
A_52_P1020860	AW112010	ref|NM_001177351|ens|ENSMUST00000099676|gb|AK153119|gb|EF660528	0.462516	1.07587		8.59083e-18	58.8283		2.22498e-18	84.4837		409.148	474.006	482.05	310.367	399.818	311.723	25554.7	23020	32438.1	32084.7	25060	29661.4
A_30_P01023701	chr2:128137419-128141735_R	0	0.732127	1.07526		6.52766e-09	10.0424		2.07878e-08	8.3743		33.6518	41.4914	25.078	37.0638	48.1285	41.824	295.004	317.194	381.093	337.097	324.119	406.117
A_55_P2030383	Frmd4a	ref|NM_001177843|ref|NM_172475|ref|NM_001177844|ens|ENSMUST00000091497	0.236029	1.0738		1.90216e-12	3.02263		1.85355e-12	3.02828		1642.41	1598.83	1688.47	1915.23	1551.34	1835.17	5168.39	4844.73	4884.85	5376.68	5070.81	5541.65
A_55_P2103115	Tor1aip2	ref|NM_172843|ens|ENSMUST00000060404|ens|ENSMUST00000111757|gb|BC066790	0.176338	1.07333		1.27113e-14	3.7472		3.69078e-15	4.17607		2603.79	2552.51	2697.11	2803.67	2249.36	2540.15	10139.5	9009.93	10180.4	10905	10130.4	10429.6
A_55_P2103837	Gbp4	ref|NM_008620|ens|ENSMUST00000072396|ens|ENSMUST00000100962|gb|EF494423	0.709176	1.0727		1.48205e-14	125.593		2.49384e-14	107.223		24.0059	10.9211	25.689	26.9003	24.1895	20.4334	2520.68	2020.92	2658.51	3445.98	2026.54	2395.98
A_55_P2106815	A_55_P2106815	0	0.612472	1.0723		1.70165e-11	9.38196		4.97608e-12	11.3254		78.5827	45.5178	52.3838	46.9818	50.8332	54.9113	551.058	607.096	479.524	514.801	635.025	605.923
A_55_P1978866	A_55_P1978866	0	0.635147	1.07196		3.4848e-14	35.039		2.75542e-14	36.9783		1337.11	1744.38	1753.35	1642.07	1568.42	1664.65	67131.4	61440.4	42737.1	63172.1	60712.2	56403.6
A_30_P01019438	chr10:93774693-93893616_F	0	0.740018	1.06997		1.93894e-05	3.3102		7.46694e-06	3.66881		66.0392	41.2671	55.5213	40.684	55.5787	60.1824	182.468	164.961	182.557	176.777	165.173	231.173
A_52_P241484	Rcl1	ref|NM_021525|ens|ENSMUST00000064393|gb|AK077751|gb|AK009709	0.421152	1.06949		2.82712e-12	4.55723		3.36696e-12	4.47954		481.817	392.383	401.404	521.918	406.849	462.6	1891.48	1728.73	2223.94	1986.76	2361.52	1897.52
A_66_P116098	Ptpn2	ref|NM_008977|ens|ENSMUST00000128169|ens|ENSMUST00000025420|gb|AK014528	0.270918	1.06902		3.04263e-13	3.52778		1.99224e-12	3.05304		309.722	374.598	368.658	446.743	398.623	458.269	1292.1	1143.86	1303.97	1381.48	1335.16	1277.32
A_51_P323180	Gbp9	ref|NM_172777|ens|ENSMUST00000031238|gb|AK088861|gb|DQ985742	0.620097	1.06868		3.78145e-11	7.88921		2.92973e-11	8.17199		368.658	310.205	353.288	482.786	275.464	335.891	2718.32	2336.45	3225.48	3324.22	2603.79	2885.49
A_55_P1983459	Cflar	ref|NM_207653|ens|ENSMUST00000140940|ens|ENSMUST00000069333|ens|ENSMUST00000114313	0.502281	1.06841		1.10371e-14	13.0508		9.52566e-15	13.3713		189.124	149.539	148.06	192.319	172.501	143.177	2132.46	2150.86	2106.02	2513.88	2236.15	2099.6
A_30_P01024629	chr11:119250824-119286324_R	0	0.842215	1.06809		1.04155e-08	32.7376		3.37277e-07	14.9622		6.02124	11.1699	5.89822	23.8137	14.4696	13.9068	190.659	242.957	276.539	253.32	224.333	275.386
A_52_P413947	Mthfr	ref|NM_010840|ref|NM_001161798|ref|NR_027809|ens|ENSMUST00000156113	0.308067	1.06789		1.2676e-15	6.73868		5.0961e-16	7.54911		2083.8	1972.49	1924.68	1848.71	1968.66	1882.85	13496.5	12432.3	14426.2	15006.5	14468.2	13598.9
A_52_P318673	Saa1	ref|NM_009117|ens|ENSMUST00000128088|ens|ENSMUST00000079034|gb|BC024606	0.728986	1.06783		8.56504e-13	42.4893		1.13511e-12	39.7013		350.801	512.167	521.799	580.189	393.14	615.775	19283.8	14971.2	24985.4	14527.5	26938.8	22508.8
A_30_P01030969	chr1:175660642-175671878_R	0	0.443085	1.06721		9.47374e-12	4.15488		2.11026e-11	3.86174		11884.6	11679.6	11013.6	13547.1	13815.5	12424.5	44784.1	48570.7	50819.7	52386.2	46643.9	54823.2
A_66_P135106	Slco3a1	ref|NM_001038643|ens|ENSMUST00000098371|gb|AK166266|gb|BC094464	0.539774	1.06695		4.07899e-16	29.9252		6.33082e-16	27.2565		228.511	247.376	350.128	273.11	393.361	297.963	7788.34	7305.67	9493.34	9021.18	8571.31	8469.14
A_51_P434503	Dtwd1	ref|NM_026981|ens|ENSMUST00000110437|gb|AK149746|gb|AK007678	0.371029	1.06632		1.65464e-11	3.1844		1.75484e-11	3.17016		396.251	332.733	354.337	413.74	363.092	383.653	1137.7	1146.64	1185.19	1278.73	1233.72	1189.55
A_55_P2329680	Dyrk2	gb|AK149371|tc|TC1663782|riken|C730001P21	0.506936	1.06619		3.61515e-10	3.58173		1.31577e-09	3.2167		337.02	367.607	391.5	512.323	350.974	456.101	1260.08	1352.02	1341.66	1385.8	1432.48	1395.44
A_55_P2019004	Ncoa7	ref|NM_172495|ref|NM_001111267|ens|ENSMUST00000099982|ens|ENSMUST00000068567	0.800907	1.06567		2.25431e-09	19.2632		4.17693e-07	7.60088		7.17705	7.05624	13.5724	21.6532	18.7539	30.6238	136.009	127.663	255.521	192.498	176.466	157.773
A_30_P01023737	chr13:21856097-21859200_R	0	0.634096	1.06565		8.77354e-13	13.9544		1.0745e-12	13.4822		419.356	593.877	630.801	705.435	505.329	593.539	8259.28	7630.7	6729.11	8025.08	7756.55	8246.69
A_30_P01023429	chr1:175705225-175717250_F	0	0.652876	1.06461		2.57635e-10	6.60987		6.15013e-11	7.99438		62.6403	45.8649	53.2471	53.5213	38.2249	51.0242	397.043	335.891	335.891	420.689	361.179	356.903
A_66_P137605	E330016A19Rik	ref|NM_173386|gb|AK078662|gb|BC052196|ens|ENSMUST00000070742	0.108168	1.06393		8.37044e-16	3.13747		7.07686e-17	3.80774		1710.97	1789.45	1840.01	1493.31	1590.21	1600.27	5577.49	5567.06	5577.49	6133.52	5821.6	5819.58
A_55_P2142863	Parp9	ref|NM_030253|ens|ENSMUST00000114880|ens|ENSMUST00000114878|gb|AK050032	0.419083	1.06346		2.61154e-14	6.49287		7.44521e-14	5.75017		3105.48	3149.7	3796.62	4276.75	3908.5	3833.38	21961.7	20069.3	22703.1	22283.7	24151.1	22424.7
A_51_P112355	Igtp	ref|NM_018738|ens|ENSMUST00000035266|gb|AK152337|gb|AK151779	0.475361	1.06319		5.51033e-17	22.7922		7.92172e-17	21.2322		2914.03	2734.95	3140.76	4157.79	2968.26	3010.94	66732.4	60209.4	73588.9	74121.3	69735.2	68861
A_52_P267391	Trim12a	ref|NM_023835|ens|ENSMUST00000033213|ens|ENSMUST00000142641|gb|AK009769	0.249706	1.06271		4.78195e-14	3.43986		4.98846e-14	3.42838		3317.31	3142.94	3455.31	3652.83	3721.84	3210.54	10578.2	10972.5	12450.4	12700.5	11504.4	11884.6
A_55_P1967491	Zmynd15	ref|NM_001029929|ens|ENSMUST00000108564|ens|ENSMUST00000039093|ens|ENSMUST00000136029	0.727649	1.06253		7.86081e-07	3.7906		2.10933e-06	3.42951		231.308	158.817	146.019	163.994	304.142	174.543	627.734	667.697	722.333	786.09	668.392	691.411
A_55_P1978987	Ifih1	ref|NM_027835|ref|NM_001164477|ens|ENSMUST00000112459|ens|ENSMUST00000028259	0.749946	1.06222		1.9101e-12	35.1434		9.26005e-12	24.7914		40.6195	30.6045	22.7118	44.1518	41.6533	51.9114	1062.1	978.637	1214.8	1255.81	1096.51	1097.95
A_55_P2105843	A_55_P2105843	0	0.66424	1.0622		2.83793e-14	30.6502		1.58334e-14	34.9097		780.974	985.102	1158.23	954.34	895.209	845.916	34998.4	30925.3	23578.8	30998.3	33860.1	29257.1
A_55_P1976743	ENSMUST00000115934	ens|ENSMUST00000115934|ens|ENSMUST00000161685|gb|CJ206873|gb|BB726670	0.727975	1.0615		3.04091e-08	5.33269		2.74906e-09	7.26618		59.576	56.0585	49.0901	48.0662	42.6283	37.984	292.082	331.292	260.366	353.996	334.85	254.124
A_55_P2109608	ENSMUST00000148907	ens|ENSMUST00000148907|gb|AK028711|tc|TC1610095|riken|4732441L20	0.622039	1.06098		4.94355e-10	4.74852		2.65424e-09	4.00821		205.512	174.309	251.841	241.246	330.508	225.51	1044.5	884.054	1082.84	1192.36	1106.28	905.06
A_51_P387235	Nampt	ref|NM_021524|ens|ENSMUST00000020886|gb|AK166270|gb|BC018358	0.335576	1.05992		2.5722e-14	4.39114		6.46436e-14	4.03399		2731.92	2711.73	2843.99	3235.56	3195.44	3129.46	11533.2	11478.1	13302.4	13198.6	13031.4	12222.9
A_52_P637812	Prrg4	ref|NM_178695|ens|ENSMUST00000028593|gb|AK035530|tc|TC1585622	0.719207	1.05986		1.00144e-06	3.36656		0.00180053	1.81038		69.7519	71.108	78.5996	136.819	187.099	116.778	332.83	194.974	231.05	215.277	303.201	274.433
A_52_P155554	Cdc42ep2	ref|NM_026772|gb|AK003562|gb|BC034884|tc|TC1580430	0.530387	1.05895		9.00046e-11	3.76224		1.8989e-11	4.34554		2692.63	2426.23	2343.1	2145.21	2586.17	2114.94	9837.66	9256.81	8814.11	10203.7	9603.87	9749.42
A_55_P1966194	Plek	ref|NM_019549|ens|ENSMUST00000020321|ens|ENSMUST00000102881|gb|AK038804	0.232876	1.05889		7.36517e-17	5.41913		1.27945e-17	6.60207		16470.5	18038.6	17671	15241.3	14996.1	15193.9	97404.4	90066.3	96704.8	103660	100261	96959.9
A_55_P1991811	Gm5431	ref|NM_001024230|ens|ENSMUST00000109212|ens|ENSMUST00000109210|gb|AK144287	0.508517	1.05862		1.65938e-13	6.59717		1.24733e-13	6.83197		621.465	498.32	552.304	588.052	556.605	558.328	3790.05	3473.32	3761.52	4682.94	3792.41	3301.72
A_55_P2062549	Gm6524	ref|NR_028307	0.276611	1.05804		1.87084e-14	3.63454		1.40487e-14	3.72222		1683.21	1715.13	1658.77	1862.86	1760.17	1609.39	5915.56	6099.18	6320.84	6721.19	6138.63	6544.65
A_55_P1968743	Nfkb1	ref|NM_008689|ens|ENSMUST00000106275|ens|ENSMUST00000150007|ens|ENSMUST00000129428	0.473451	1.05795		3.41785e-13	5.15671		6.0693e-14	6.25426		748.283	640.272	645.23	519.586	694.24	568.434	3860.57	3348.5	3299.66	3705.62	3808.75	3574.68
A_55_P2082974	Irak2	ref|NM_172161|ref|NM_001113553|ens|ENSMUST00000113024|ens|ENSMUST00000089023	0.578816	1.05754		1.17398e-10	4.21688		8.65509e-11	4.34366		250.542	189.954	199.798	220.495	228.917	204.076	874.079	935.705	903.424	1022.05	974.339	877.594
A_51_P363187	Cxcl1	ref|NM_008176|ens|ENSMUST00000031327|gb|AK140312|gb|J04596	0.774307	1.05734		2.01364e-15	292.102		5.20071e-15	209.443		58.3233	40.2853	73.9322	66.4174	89.1863	94.2179	16663.5	15729.7	17082.1	21198.9	15254	16384
A_66_P138673	Whamm	ref|NM_001004185|ens|ENSMUST00000085099|ens|ENSMUST00000063385|ens|ENSMUST00000055230	0.478884	1.05649		8.89073e-14	5.85283		6.63744e-14	6.05204		299.919	268.201	241.726	272.649	282.932	269.121	1445.75	1605.49	1724.66	1881.8	1581.09	1585.37
A_51_P493857	Katna1	ref|NM_011835|ref|NR_028307|ens|ENSMUST00000019929|gb|AK012319	0.509529	1.05621		2.29723e-11	3.73188		2.08016e-11	3.76435		1795.91	2177.41	2104.26	1896.99	2074.29	2403.8	8149.52	6628.65	7841.97	8529.82	7519.39	7766.24
A_30_P01028762	chr16:84702353-84710928_F	0	0.663328	1.05612		3.21211e-15	34.7734		1.37893e-15	42.3034		6.218	9.3178	6.5289	6.36103	6.35737	6.28277	241.726	252.856	238.154	250.902	246.009	278.102
A_55_P2097259	ENSMUST00000065640	ens|ENSMUST00000065640|ens|ENSMUST00000092596|gb|AK052071|gb|AK077304	0.293558	1.05562		6.50183e-19	11.6967		2.55115e-19	13.5757		1135.57	1208.25	1190.7	1041.97	1136.51	1038.01	13519.9	13460.1	14341.4	15111.9	14295.8	14220.7
A_55_P1995045	Zc3hav1	ref|NM_028864|ref|NM_028421|ens|ENSMUST00000031850|ens|ENSMUST00000143702	0.539257	1.0555		9.70846e-11	3.56385		4.88436e-10	3.12636		788.955	850.655	815.449	1072.9	1032.12	862.189	2620.45	3031.89	3136.85	3006.98	3085.31	3163.05
A_55_P2017914	Csf1	ref|NM_001113530|ens|ENSMUST00000120243|gb|AK154872|gb|M21149	0.820079	1.05477		1.1517e-06	5.71324		1.03883e-05	4.28469		142.064	135.206	190.984	252.065	246.125	165.786	877.162	947.321	856.566	907.032	967.159	953.382
A_30_P01024022	chr7:111526943-111545093_F	0	0.764337	1.05386		4.52654e-11	14.4692		2.44422e-11	16.1733		7.16477	6.84381	8.615	6.94873	7.56421	6.89466	107.565	99.5687	107.31	125.251	83.3685	128.62
A_52_P282762	Myd88	ref|NM_010851|ens|ENSMUST00000150837|ens|ENSMUST00000035092|gb|AK167929	0.231287	1.05385		3.48868e-15	3.34896		1.13143e-15	3.66321		5272.24	5036.13	4997.53	5154.08	4953.04	4650.27	17797.7	16394.2	16991.2	18949.9	18064.9	16887.9
A_51_P509573	Ccl4	ref|NM_013652|ens|ENSMUST00000019074|gb|AF128218|gb|AF128219	0.76349	1.05306		5.03354e-14	59.4137		1.53111e-14	82.0864		8057.41	9794.8	9195.42	6868.12	6281.96	7446.77	567988	527569	505903	478912	612182	612182
A_51_P432199	Sap30	ref|NM_021788|ens|ENSMUST00000034022|gb|BC132081|gb|BC132087	0.410438	1.05282		2.6121e-16	7.8332		9.7887e-16	6.63922		1008.62	1078.19	998.722	1350.05	1191.37	1293.08	7184.64	8133.72	8800.68	8960.73	8315.57	8061.32
A_52_P380329	Papd7	ref|NM_198600|ref|NM_001169131|ens|ENSMUST00000044081|gb|AK152550	0.377115	1.05238		1.35276e-16	7.24545		2.00466e-16	6.90118		1033.7	1032.12	1030.77	1281.66	1050.09	1101.84	7959.71	7006.12	7408.16	8406.56	7606.41	7523.04
A_51_P165182	Batf2	ref|NM_028967|ens|ENSMUST00000134150|ens|ENSMUST00000045042|gb|AK016990	0.623739	1.05182		1.57193e-15	21.0531		3.30042e-16	28.9107		1257.99	993.723	977.193	925.501	730.039	811.153	23825.2	21036.4	22527.5	25778.8	20911.4	24342.7
A_55_P2058092	A_55_P2058092	0	0.809731	1.05079		2.05684e-10	17.1346		4.87171e-10	14.5897		9.28853	7.72995	9.20463	13.255	12.0287	7.76777	118.867	124.546	209.409	165.241	136.246	159.639
A_55_P2064659	Trim12a	ref|NM_023835|ens|ENSMUST00000070943|ens|ENSMUST00000106844|ens|ENSMUST00000070931	0.572462	1.05057		2.16654e-11	4.03934		1.32115e-10	3.44847		393.456	400.32	368.275	420.806	549.521	473.319	1387.91	1590.98	1766.04	1780.54	1655.67	1532.74
A_55_P1965000	Ddx58	ref|NM_172689|ens|ENSMUST00000108111|ens|ENSMUST00000037907|ens|ENSMUST00000137903	0.445094	1.04959		4.72068e-16	7.48269		8.03882e-16	6.99908		2753.02	2238.16	2897.31	3330.45	2850.3	2661.09	19488	18220.8	20735.3	21557.5	20934.6	18892.2
A_55_P1993358	LOC664787	ref|XR_030524|gb|AK087562|tc|TC1589321|riken|E230002F20	0.892504	1.0492		0.000268566	5.0816		4.2192e-05	7.02077		27.6529	54.467	24.8117	31.6969	14.7551	35.2803	171.628	175.091	161.881	191.775	184.797	158.612
A_51_P418908	Larp1	ref|NM_028451|ens|ENSMUST00000071487|gb|AK129202|gb|AK148019	0.597936	1.04916		7.59549e-11	3.81266		3.61892e-11	4.07937		966.014	837.387	784.919	1103.98	692.822	782.789	3357.33	3124.48	3370.86	3465.63	3328.37	3540.16
A_55_P2094524	Gm14005	ref|NR_028590|gb|AK157218|riken|F830206P12	0.836283	1.04823		2.13336e-09	14.6472		3.98766e-08	8.87283		49.8057	26.9769	19.8892	38.7051	51.9017	68.0216	465.265	421.5	433.834	466.622	468.128	450.043
A_55_P2073642	1600014C10Rik	ref|NM_001085385|ref|NM_028166|ens|ENSMUST00000067854|gb|AK005449	0.761867	1.04648		4.15851e-08	4.18		4.50605e-08	4.14545		186.97	146.34	156.502	144.226	231.67	150.809	614.649	618.607	853.448	661.313	792.21	710.544
A_52_P403020	Xrn1	ref|NM_011916|ens|ENSMUST00000034981|gb|D88026|gb|BC156133	0.747803	1.04616		2.4142e-07	3.24044		1.77017e-06	2.73864		201.523	100.762	134.566	148.647	224.265	155.691	454.13	434.072	485.218	512.323	451.884	474.199
A_55_P2406852	Lix1	ref|NM_025681|ens|ENSMUST00000115576|ens|ENSMUST00000140134|gb|AK161930	0.815169	1.04588		2.9401e-07	4.87903		5.79383e-08	5.97846		31.7492	49.6207	40.548	22.7679	44.9905	39.0172	172.597	199.485	215.591	153.037	248.155	224.105
A_55_P2032297	ENSMUST00000113729	ens|ENSMUST00000113729|gb|BC056174|tc|TC1607171	0.639859	1.0449		1.6145e-09	3.07639		5.80886e-09	2.79606		149.343	155.166	159.794	199.951	187.439	150.105	525.104	474.584	445.997	541.711	470.748	498.22
A_55_P1983468	Cflar	ref|NM_009805|ens|ENSMUST00000114309|gb|AK143812|gb|Y14042	0.412249	1.04485		1.00697e-20	28.2448		1.67316e-20	25.4358		331.611	359.212	323.383	424.282	375.297	380.821	10054.1	9536.21	9225.43	11013.6	9578.61	9567.33
A_55_P1969078	Adar	ref|NM_001038587|ref|NM_001146296|ref|NM_019655|ens|ENSMUST00000107404	0.405461	1.04436		9.73225e-14	3.24611		1.51256e-13	3.14099		3489.49	3263.26	3497.72	4006.43	3571.22	3493.12	10992.3	10301	11858.2	12222.9	11098.7	11284.9
A_55_P2051596	A_55_P2051596	0	0.697857	1.04242		4.00692e-15	19.8376		1.23779e-15	25.01		710.899	812.047	802.045	647.843	639.088	632.228	18064.9	16335.2	12180.6	16483.1	16442	15065.9
A_30_P01025572	chr6:57583950-57624216_F	0	0.531819	1.04181		8.76953e-18	14.656		2.39713e-17	12.4267		723.099	649.718	717.502	955.048	893.888	733.793	9858.14	9252.32	11533.2	10355.4	10699.8	10725.1
A_55_P2174541	Dtx3l	ref|NM_001013371|ens|ENSMUST00000055814|ens|ENSMUST00000081933|gb|BC120494	0.755332	1.04101		1.81061e-11	8.10461		2.6448e-11	7.69611		106.424	112.276	80.7421	98.616	126.604	101.932	774.73	859.456	801.467	808.537	785.49	948.497
A_55_P1981167	C130026I21Rik	ref|NM_175219|ens|ENSMUST00000111361|ref|XM_001475719|gb|AK047983	0.899737	1.04097		2.8251e-06	9.0838		7.55917e-05	5.23102		13.974	27.5299	7.6483	28.2373	24.1358	24.3703	126.974	176.086	92.7992	175.503	119.628	111.382
A_55_P2066230	Hck	ref|NM_001172117|ref|NM_010407|ens|ENSMUST00000003370|ens|ENSMUST00000109799	0.592566	1.04009		7.87862e-13	4.29791		1.50331e-12	4.04812		31958.2	28678.9	28463	34998.4	30692.5	32627.5	139548	106523	140928	127877	132589	139181
A_51_P178872	Ttc9c	ref|NM_027412|ens|ENSMUST00000088092|ens|ENSMUST00000096751|gb|AK008753	0.534205	1.03852		6.85746e-13	3.37272		8.43828e-12	2.80744		605.725	668.586	641.804	759.918	878.946	756.387	2030.9	2134.97	2299.65	2175.45	2043.46	2514.58
A_51_P418016	Ccnj	ref|NM_172839|ens|ENSMUST00000025983|gb|AK052506|gb|AK157841	0.850318	1.03825		3.28569e-08	6.90345		1.40923e-07	5.67856		66.4487	75.298	82.6676	100.249	77.8497	106.741	527.344	511.493	523.327	549.521	479.308	599.502
A_66_P128761	Pydc3	ref|NM_001162938|ens|ENSMUST00000085876|gb|AK036671|tc|TC1654758	0.870743	1.03797		5.87434e-14	220.628		5.14929e-14	230.964		6.10267	5.97004	11.588	10.7516	6.24309	6.14686	1590.98	1337.48	2017.01	2322.56	1327.41	1560.4
A_51_P286995	3110001I22Rik	ref|NM_025653|ens|ENSMUST00000035426|gb|AK031567|gb|AK012939	0.695127	1.03572		1.08214e-12	5.72527		2.84878e-12	5.14697		221.375	183.56	157.513	192.125	207.161	246.559	1041.61	1067.93	1120.09	1189.55	1005.76	1157.34
A_66_P129710	Pion	ref|NM_175437|ens|ENSMUST00000036031|gb|AK170515|gb|AK033694	0.741845	1.03532		3.51336e-11	5.13401		4.7203e-12	6.46843		396.443	291.574	331.007	233.536	355.97	254.329	1649.94	1773.27	1809.66	1791.93	1933.23	1695.98
A_55_P2058928	Ralgds	ref|NM_009058|ref|NM_001145834|ref|NM_001145835|ref|NM_001145836	0.634531	1.0349		1.09335e-13	5.09732		1.00306e-14	6.67197		1864.92	1820.48	2230.11	1300.72	1766.65	1629.94	10519.7	9567.33	9891	10416.6	9651.25	10978.6
A_55_P2038139	Ptprj	ref|NM_001135657|ens|ENSMUST00000111495|gb|BC148595|gb|BC156870	0.561908	1.03352		1.50994e-14	4.27962		4.50227e-15	4.80914		231.111	261.502	213.303	218.735	219.231	208.537	961.331	1104.13	983.404	1091.43	974.873	1082.09
A_30_P01029479	chr1:85117750-85129200_F	0	0.87068	1.03292		6.45689e-09	8.75856		1.50609e-08	7.72187		50.5339	35.3701	39.0887	54.4904	50.5749	40.6693	352.266	398.543	338.368	383.172	408.219	335.665
A_55_P1974178	Pyhin1	ref|NM_175026|ens|ENSMUST00000139092|tc|TC1704813|nap|NAP104228-1	0.859208	1.03212		7.55923e-12	21.4421		8.20129e-12	21.0944		249.44	208.378	297.27	407.611	223.964	195.794	5306.33	4857.84	6050.34	6193.33	5392.36	5137.68
A_55_P1970270	B3gnt2	ref|NM_016888|ref|NM_001169114|ens|ENSMUST00000055549|ens|ENSMUST00000062844	0.657028	1.03167		1.86421e-12	3.74334		7.80117e-13	4.04221		1842.18	1688.47	1742.33	1628.69	1682.74	1725.98	6292.86	6026.06	7434.91	7443.68	6551.46	6350.26
A_52_P577384	Il18bp	ref|NM_010531|ens|ENSMUST00000094134|gb|AF110802|gb|AK009721	0.845245	1.03056		3.89747e-08	4.39118		2.22558e-09	6.11675		791.382	610.755	646.506	771.804	373.659	433.942	2937.76	2755.5	3291.66	3635.66	2689.83	2981.25
A_66_P106388	Ms4a4c	ref|NM_029499|ens|ENSMUST00000099672|ens|ENSMUST00000072729|gb|AK151045	0.88413	1.02983		1.48701e-12	47.3652		8.06531e-13	55.3757		167.281	118.407	251.482	232.613	136.443	107.06	8246.69	6975.11	9406.22	9969.46	7029.96	8439.84
A_55_P2142870	BC016423	ref|NM_134063|ens|ENSMUST00000110712|ens|ENSMUST00000096069|gb|AK138119	0.864637	1.02941		1.79403e-09	7.59082		7.49208e-08	4.73845		68.8388	36.3817	34.3543	68.2194	100.286	56.2305	295.722	345.205	372.612	316.274	352.791	371.397
A_65_P15245	Nrp2	ref|NM_001077406|ref|NM_001077407|ens|ENSMUST00000027112|ens|ENSMUST00000114155	0.680659	1.02908		1.97342e-12	3.68667		3.35235e-12	3.52694		4248.39	4146.56	3718.74	4433.1	4581.17	4007.81	13757.2	15436.9	15405.9	15136	13916.4	16904.3
A_52_P385536	Ddx58	ref|NM_172689|ens|ENSMUST00000137903|gb|AK049305|tc|TC1581908	0.738278	1.02874		3.78667e-14	7.78383		4.52167e-14	7.60538		172.182	185.748	200.759	216.561	199.278	173.989	1432.08	1315.32	1669.27	1641.27	1425.65	1463.39
A_55_P2157914	A_55_P2157914	0	0.667177	1.02838		9.75103e-14	4.39451		1.58004e-13	4.20011		716.484	745.157	676.141	777.102	802.223	721.362	3110.86	3047.9	3250.4	3620.57	3142.94	2946.73
A_55_P2070079	Lgals9	ref|NM_010708|ref|NM_001159301|ens|ENSMUST00000073001|ens|ENSMUST00000108269	0.77691	1.02756		7.28744e-10	3.37231		3.50339e-10	3.58791		2431.11	1969.75	2296.78	2789.32	1784.74	1987.31	7569.07	6570.1	8372.25	8051.27	7339.16	7640.23
A_55_P2078300	Fndc7	ref|NM_177091|ref|NM_001165965|ens|ENSMUST00000053065|ens|ENSMUST00000102620	0.849234	1.0275		9.39594e-08	3.611		2.30878e-07	3.32292		162.556	138.698	122.196	147.155	185.493	140.311	471.767	485.703	585.043	538.663	555.01	486.832
A_52_P483799	Pydc4	ref|NM_001177349|ref|NM_001177350|ens|ENSMUST00000097462|gb|AK088880	0.9187	1.02689		5.8553e-12	94.4998		1.04285e-11	79.8057		6.25166	6.07182	6.12831	11.0432	6.04855	6.08455	579.912	387.078	799.121	934.895	462.279	450.449
A_51_P185660	Ccl9	ref|NM_011338|ens|ENSMUST00000019266|gb|U49513|gb|U19482	0.735029	1.02609		2.34765e-12	4.09865		1.89418e-12	4.18083		115850	101506	96959.9	111285	103840	100574	446933	414985	435436	435436	446933	446933
A_30_P01023842	chr1:87412059-87419385_F	0	0.936671	1.02551		7.55256e-07	11.4462		1.15321e-06	10.5719		21.9596	18.9607	7.03968	9.44493	32.4715	12.6978	135.611	164.992	184.646	177.912	158.781	157.907
A_52_P559919	Eif2ak2	ref|NM_011163|ens|ENSMUST00000024884|gb|AK028602|tc|TC1659639	0.777312	1.02541		4.69539e-14	8.32435		1.19415e-13	7.35899		1006.79	1001.88	1174.72	1429.8	1114.67	1158.55	9130.64	8035.66	9190.32	9775.13	8439.84	8817.17
A_55_P2413598	Rab11fip1	ref|NM_001080813|ref|NM_029423|ens|ENSMUST00000054212|ens|ENSMUST00000033878	0.878741	1.02413		3.66348e-11	11.2701		4.95982e-11	10.7396		47.8976	34.7852	42.9701	31.6736	56.1802	49.9136	458.393	468.628	491.671	445.666	476.42	534.42
A_51_P458866	F11r	ref|NM_172647|ens|ENSMUST00000043839|gb|BC021876|gb|U89915	0.895332	1.02261		2.11293e-07	4.22015		5.62507e-05	2.47721		1073.5	846.972	1228.86	1577.15	2135.56	1750.56	3888.24	3883.66	5560.12	3757.87	5801.46	4111.08
A_55_P2399688	Glipr2	ref|NM_027450|ens|ENSMUST00000030202|gb|AK167595|gb|AK089960	0.890474	1.02218		4.76359e-10	7.99754		9.40292e-10	7.2794		113.88	101.515	132.796	117.338	163.417	113.435	778.007	910.756	1151.82	914.266	999.713	955.512
A_55_P1990633	Iigp1	ref|NM_001146275|ref|NM_021792|ens|ENSMUST00000032473|ens|ENSMUST00000066912	0.968184	1.02162		1.80787e-07	99.3676		6.63124e-09	343.821		6.8563	140.25	30.1582	7.2163	7.43437	14.7783	2645.64	2896.71	3702.03	4235.74	2741.22	2600.01
A_55_P2060966	Mov10	ref|NM_001163440|ref|NM_008619|ref|NM_001163441|ens|ENSMUST00000106774	0.755947	1.02132		5.49716e-13	3.98866		7.68283e-14	4.80899		1921.34	1689.76	1855.38	1635.37	1589.88	1411.19	6558.73	7002.72	8246.69	7834.9	6670.13	7726.5
A_55_P2051885	Bco2	ref|NM_133217|ens|ENSMUST00000119103|ens|ENSMUST00000034569|gb|AJ290392	0.895245	1.02061		8.21957e-08	4.08926		2.0234e-08	4.75346		94.7182	92.1543	112.211	92.8204	75.8228	94.1762	350.723	404.022	482.973	396.726	390.492	469.985
A_55_P1998943	Oas1a	ref|NM_145211|ref|NM_011852|ens|ENSMUST00000086373|ens|ENSMUST00000111842	0.829797	1.02021		1.61263e-09	3.05659		1.08642e-08	2.65957		47262.2	40496.2	44327.1	66243.9	43541.4	47455.9	128802	120577	157774	147168	128295	137741
A_55_P2001148	Pdlim5	ref|NM_019809|ref|NM_001190853|ref|NM_022554|ref|NM_001190857	0.925006	1.01997		1.96843e-05	3.43468		2.72916e-05	3.31506		91.9686	48.4196	43.1267	58.9917	66.2413	57.8586	164.463	231.826	204.822	198.141	210.744	198.224
A_51_P209807	Ccnyl1	ref|NM_001097644|ens|ENSMUST00000114077|tc|TC1636756|nap|NAP008806-001	0.886544	1.01996		6.52266e-09	4.52574		4.46264e-08	3.72984		170.62	127.549	125.151	216.717	142.808	167.112	689.349	558.479	681.25	690.621	634.7	634.854
A_51_P423578	Slfn2	ref|NM_011408|ens|ENSMUST00000038038|gb|BC138749|gb|BC138750	0.758384	1.0182		1.46037e-15	5.73744		2.15414e-15	5.498		7708.32	6350.26	7348.33	8107.83	7749.03	6865.74	40294.6	39624.4	42927.1	43165.8	40930.8	40984.8
A_52_P183181	Adar	ref|NM_001038587|ref|NM_001146296|ref|NM_019655|ens|ENSMUST00000107405	0.734459	1.01813		5.89598e-14	3.47597		6.52369e-14	3.44806		1341.01	1254.5	1288.34	1561.7	1151.58	1302.08	4698.22	4359.06	4431.56	4523.11	4607.28	4601.54
A_55_P2002150	Pgs1	ref|NM_133757|ens|ENSMUST00000155507|ens|ENSMUST00000132676|ens|ENSMUST00000017859	0.829808	1.01636		1.63108e-11	3.43424		2.29412e-11	3.34122		10860.5	10139.5	9749.42	11615.8	10467.3	10064.6	32245.3	32202.8	42242.3	34356.6	37171.3	35743.7
A_52_P140497	Golga3	ens|ENSMUST00000112512|gb|AK077389|tc|TC1645154|riken|5430416E01	0.841247	1.01604		6.22992e-11	3.28099		2.04223e-10	2.99639		358.856	316.585	322.787	367.525	377.779	364.982	965.338	1122.19	1231.5	1073.2	1141.96	1140.06
A_52_P15008	Mapkapk2	ref|NM_008551|ens|ENSMUST00000016672|gb|AK171912|gb|BC024559	0.722542	1.01585		5.22996e-18	6.57253		9.43707e-19	8.14347		5474.08	5168.39	4918.83	4071.66	4531.9	4171.06	35149.1	34024.8	32911.4	34024.8	34507	35071.2
A_55_P2142858	ENSMUST00000114877	ens|ENSMUST00000114877|gb|AK037903|tc|TC1591916|riken|A130061E20	0.95061	1.0156		1.22047e-06	6.36255		5.71008e-07	7.12368		24.1242	20.768	32.8691	27.027	15.6779	29.1536	139.309	196.122	152.698	129.506	195.342	172.787
A_52_P535484	Gvin1	ref|NM_029000|ref|NM_001039160|ref|NR_030720|ref|NR_030719	0.868055	1.01549		3.79109e-14	9.4124		6.93155e-14	8.64464		3121.45	3136.85	3752.93	3865.66	3878.55	3309.51	29834.6	31987	32022.5	34060.2	27906.2	33394
A_55_P2027022	Prdm1	ref|NM_007548|ens|ENSMUST00000039174|ens|ENSMUST00000105490|gb|U08185	0.81658	1.01505		1.1477e-12	3.49923		1.12705e-12	3.5044		608.296	664.032	684.592	666.606	714.346	604.387	2286.62	2244.84	2314.04	2294.88	2306.04	2349.28
A_66_P128537	Isg15	ref|NM_015783|ens|ENSMUST00000085425|gb|X56602|gb|CT010333	0.919505	1.0144		3.43678e-15	54.5098		1.66755e-14	37.1623		736.096	580.189	806.74	1626.1	756.512	924.238	34507	37591	42832	41953.4	35671.9	38760.5
A_55_P1955309	Zfp800	ref|NM_001081678|gb|BC066073|ens|ENSMUST00000115320|gb|BB280783	0.870801	1.01433		3.74123e-13	6.23551		1.67746e-13	6.87175		286.706	331.545	294.616	322.083	241.666	279.889	1851.14	1843.59	2037.66	2025.27	1924.28	1860.66
A_55_P2137611	Irgm2	ref|NM_019440|ens|ENSMUST00000094169|ens|ENSMUST00000058704|ens|ENSMUST00000108836	0.825732	1.01415		6.94648e-18	14.4226		2.19548e-17	11.965		1796.53	1818.84	2203.99	2642.71	2269.25	2203.38	26806.6	28055.6	28678.9	28526.2	29603.9	26695.3
A_52_P195839	Ctsc	ref|NM_009982|ens|ENSMUST00000032779|gb|U89269|gb|AK002454	0.9268	1.01367		7.73895e-07	3.10985		2.66395e-07	3.42544		2876.5	2507.09	3851.49	2593.89	3390.78	2461.12	8402.48	7499.09	13077.5	8882.81	10795.2	8937.16
A_55_P2073099	Trex1	ref|NM_011637|ref|NM_001012236|ens|ENSMUST00000112054|ens|ENSMUST00000112053	0.834239	1.01352		1.07441e-15	7.03742		4.13332e-15	5.9958		30025.5	23919.5	28498.5	35743.7	32799.8	29318	188669	186964	206474	201232	194593	193182
A_52_P206861	Klf8	ref|NM_173780|ens|ENSMUST00000039545|ens|ENSMUST00000112574|gb|AK034790	0.866251	1.0129		5.00242e-14	6.11802		7.92261e-14	5.80422		404.63	418.107	450.355	428.381	468.365	463.871	2488.91	2644.72	2698.98	2497.73	2719.07	2720.58
A_55_P2118674	Tnip1	ref|NM_021327|ref|NM_001199275|ref|NM_001199276|ens|ENSMUST00000102731	0.883157	1.01258		2.60361e-14	8.26298		7.20108e-14	7.2319		13701.1	13137.5	13198.6	13437.7	19142.6	14271	114010	98709.4	120427	106878	114668	114898
A_30_P01030340	chr4:145593253-145594254_R	0	0.964843	1.01204		2.78965e-06	6.56468		3.7845e-06	6.26752		39.9372	9.41016	37.5403	26.1647	22.1018	29.0529	177.303	152.134	145.475	179.902	139.565	162.208
A_52_P226929	Cflar	ref|NM_207653|ens|ENSMUST00000140940|ens|ENSMUST00000069333|ens|ENSMUST00000114313	0.816986	1.01182		7.86746e-19	11.4197		1.10964e-18	10.8398		633.091	607.58	619.551	685.233	655.39	643.595	7104.41	6902.96	7156.31	7718.47	6824.46	6914.46
A_52_P597634	Fzd1	ref|NM_021457|ens|ENSMUST00000054294|gb|AK143101|gb|BC053010	0.929481	1.01141		1.05232e-12	12.2756		5.46802e-14	20.7892		192.586	175.995	159.278	88.147	132.219	98.5156	1983.04	2366.44	2208.27	2212.25	2544.74	1904.11
A_55_P2074942	Slc6a4	ref|NM_010484|ens|ENSMUST00000021195|ens|ENSMUST00000108402|gb|AK008410	0.876725	1.01116		8.5657e-19	30.3652		8.24467e-19	30.6156		7.15028	7.07412	7.03563	7.08496	7.22246	7.01678	213.806	215.637	189.63	178.951	262.188	192.813
A_55_P2146976	A_55_P2146976	0	0.952553	1.01115		5.72149e-08	5.69788		2.02305e-07	4.87915		91.8998	119.164	89.2209	79.8444	163.328	123.268	608.929	563.55	544.738	645.23	481.433	622.474
A_52_P467389	Slc15a3	ref|NM_023044|ens|ENSMUST00000025646|gb|AK051941|gb|AF121080	0.871967	1.00946		1.36107e-14	4.53236		1.14231e-14	4.61007		6128.42	6258.93	6554.18	6384.24	6734.24	5716.44	30764.9	27258.1	28117.9	30486.9	27180.8	29285.5
A_52_P298002	Gch1	ref|NM_008102|gb|AK150657|gb|AK152571|gb|AK007789	0.94347	1.00805		1.04561e-12	9.13916		2.52008e-13	11.3119		213.759	209.363	171.136	153.228	190.358	141.335	1871.4	1749.22	1844.61	2056.54	1679.83	1791.31
A_55_P1975110	Pnpt1	ref|NM_027869|ens|ENSMUST00000154924|ens|ENSMUST00000020756|ref|XM_003086951	0.855755	1.00785		3.00373e-16	4.12903		4.78809e-16	3.96204		1834.16	1858.86	1885.07	2165.82	1743.17	1974.4	7712.06	7188.13	8084.26	7752.79	7955.85	7443.68
A_55_P2034705	Nmi	ref|NM_001141949|ref|NM_001141948|ref|NM_019401|ens|ENSMUST00000112705	0.914478	1.00713		4.8423e-14	4.846		1.39771e-13	4.36797		2593.17	2615.55	2833.17	3097.52	2846.55	3046	13489	12286.6	13092.9	13721	12567.4	12860.9
A_55_P1954724	A130040M12Rik	ref|NR_002860|ens|ENSMUST00000156081|ref|XR_104972|ref|XR_107773	0.952644	1.0067		2.54973e-13	11.1423		3.17054e-13	10.7736		1642.87	2125.52	1729.21	1691.75	2294.24	1757.85	21179.8	22913.3	17108.2	19980.4	21468	19646.7
A_55_P2097478	Gda	ref|NM_010266|ens|ENSMUST00000087600|gb|BC076583|tc|TC1577122	0.954488	1.00518		3.42823e-10	3.35013		3.37514e-11	4.10336		1256.77	1015.96	1384.74	919.605	1114.36	954.34	3593.56	3652.83	5074.68	3612.29	4577.99	4083.24
A_55_P2005783	Ifih1	ref|NM_027835|ref|NM_001164477|ens|ENSMUST00000112459|ens|ENSMUST00000028259	0.95875	1.00402		2.40678e-17	20.1259		4.47257e-17	17.9363		1581.52	1452.18	1594.73	1988.55	1721.8	1528.18	32053.6	28678.9	32498.8	31118.8	29425.9	33050.9
A_51_P414889	Ifi35	ref|NM_027320|ens|ENSMUST00000125958|ens|ENSMUST00000131024|ens|ENSMUST00000010502	0.973923	1.00317		1.04137e-11	5.11271		1.28254e-10	3.9807		3020.77	2571.33	2623.18	4542.91	3111.94	3081.89	12648.7	13661.2	15657.9	14492.3	13661.2	13805
A_52_P289213	Notch2	ref|NM_010928|gb|BC059256|gb|BX513654	0.972033	1.00281		1.88573e-10	3.045		5.74433e-10	2.80876		1525.32	1560.83	1814.55	1544.58	2090.16	1719.41	4708.33	4883.16	5296.05	4913.04	5038.23	4971.27
A_55_P2019217	Gm2695	ref|XR_106466|ref|XR_106737|ref|XR_106465|ref|XR_106736	0.983835	1.00197		1.87019e-11	4.84355		3.24132e-11	4.5783		619.904	528.874	547.912	524.948	700.524	582.85	2541.56	2822.58	2866.55	2784.69	2758.37	2696.36
A_51_P100327	Tap1	ref|NM_013683|ref|NM_001161730|ens|ENSMUST00000041633|gb|S66882	0.997363	1.00023		1.28629e-14	6.25037		5.78165e-15	6.8795		797.074	663.356	729.179	721.902	648.854	617.468	4963.7	4263.14	4444.18	4656.08	4650.27	4346.08
A_55_P2130129	Kcnab1	ref|NM_010597|ens|ENSMUST00000029413|ens|ENSMUST00000049230|gb|AK004666	0.999487	1.00013		9.12932e-08	6.41389		1.02302e-07	6.31501		28.2328	51.0798	57.4299	34.4705	60.1941	41.7646	290.429	225.783	335.591	421.156	228.739	229.397
A_52_P199633	Trim30d	ref|NM_199146|ref|NM_001167828|ens|ENSMUST00000033211|ens|ENSMUST00000106821	0.991609	0.999125		6.00708e-15	9.66786		3.16551e-14	7.69305		1822.5	1691.28	1855.9	2860.4	1848.71	2147.29	17822.4	15076.4	19142.6	18156.5	16816.6	16785.2
A_51_P272563	Naa25	ref|NM_172722|gb|AK049325|gb|AK149758|gb|BC037595	0.979226	0.998206		8.06278e-15	6.33173		1.58162e-14	5.85842		1007.3	1001.12	912.753	1219.78	881.471	1073.72	5946.81	5788.2	6708.62	6412.18	6075.55	5896.73
A_55_P2133195	Gm4951	ref|NM_001033767|ens|ENSMUST00000031549|gb|AK149583|tc|TC1587716	0.994814	0.998184		2.46654e-10	45.4717		2.82896e-10	43.9021		97.9504	170.77	203.981	244.802	139.309	110.695	6473.36	6752.94	7541.84	8756.87	5624.85	6653.05
A_55_P2035504	Nt5c3	ref|NM_026004|ens|ENSMUST00000101367|ens|ENSMUST00000116607|ens|ENSMUST00000031793	0.980577	0.997936		8.80201e-16	13.6685		6.05857e-16	14.5531		2497.03	2600.01	2599.11	2927.39	1987.31	2388.19	31803.5	34766.3	38760.5	31296.2	35553.4	38245.4
A_55_P2367878	Ncrna00085	gb|AK048874|tc|TC1598481|riken|C230078D19|nap|NAP020555-001	0.983728	0.996771		6.72383e-08	4.3194		7.47605e-08	4.27078		58.2994	52.8082	91.5178	54.4232	84.5873	62.7159	263.25	279.139	312.718	270.816	305.672	275.149
A_55_P1984168	Casp4	ref|NM_007609|ens|ENSMUST00000027012|gb|AK171877|gb|AK151547	0.955511	0.996256		2.21669e-16	9.5915		6.06931e-17	11.6336		4307.4	3798.2	4386.33	3019.93	3887.16	3403.96	41167	35273.6	43378.7	39828.1	39624.4	39624.4
A_55_P1956827	Ogfr	ref|NM_031373|ens|ENSMUST00000029087|gb|AK008230|gb|AK149146	0.950533	0.996155		5.26008e-13	3.56438		1.10124e-12	3.35879		21256.3	21036.4	22248.2	25086.1	22106.8	21179.8	76046.8	71225.2	84087.3	75867.8	78980	75270.7
A_55_P2026034	Gm5423	ens|ENSMUST00000056660	0.975394	0.995909		3.73847e-08	3.59533		3.9946e-08	3.5734		114.195	97.8012	108.593	76.2682	139.994	114.17	375.654	412.434	370.523	382.056	362.556	409.245
A_55_P2230913	Etv6	ref|NM_007961|ens|ENSMUST00000081028|gb|BC052163|gb|AK154569	0.920546	0.995474		2.18276e-17	5.87183		1.64461e-17	6.06216		606.793	598.169	542.805	562.918	584.132	536.405	3416.02	3330.45	3531.34	3185.93	3568.99	3484.65
A_51_P398723	Flt1	ref|NM_010228|ens|ENSMUST00000031653|gb|D88689|gb|L07297	0.975376	0.995419		2.10757e-08	4.44823		3.93359e-10	7.15402		139.831	126.946	142.739	79.058	113.415	67.0038	543.712	568.107	748.926	581.812	618.299	635.025
A_55_P1957213	3930401B19Rik	gb|AK019465|tc|TC1677196|tc|TC1666470|tc|TC1681054	0.966851	0.994108		9.84628e-12	11.0763		2.52183e-11	9.58593		1436.76	2010.03	1570.71	1603.82	2363.49	1817.07	19065.8	20417.2	15707.9	17727.5	19065.8	17770.5
A_55_P2084112	Rnf135	ref|NM_028019|ens|ENSMUST00000017833|ens|ENSMUST00000017839|gb|BC138303	0.92118	0.993881		3.90665e-13	3.64749		1.79242e-13	3.89903		575.228	466.926	473.319	451.753	493.351	457.098	1734.86	1766.65	2017.57	1904.11	1752.87	1819.21
A_55_P1963144	Mtmr14	ref|NM_026849|ens|ENSMUST00000032403|ens|ENSMUST00000113146|ens|ENSMUST00000042548	0.923883	0.993691		3.90588e-14	4.96641		3.11871e-14	5.08332		2011.14	2138.23	2304.12	1868.8	2377.95	2041.34	10747.4	10333.9	10835.7	11284.9	9933.59	10541.6
A_30_P01024819	chr7:77481448-77495548_R	0	0.968228	0.992011		5.45376e-06	3.74691		1.33843e-06	4.39541		50.2698	37.1268	33.0681	48.4096	27.48	28.1927	155.767	149.896	138.639	120.765	159.605	164.258
A_55_P2039230	Pydc4	gb|AK165868|riken|G730009L22	0.979225	0.991899		1.44189e-09	43.8845		1.80495e-10	77.8455		25.9462	20.9558	26.6198	20.2278	7.45837	17.6015	1035.78	837.172	1438.55	1468.98	868.132	956.042
A_55_P2044627	Rnase10	ref|NM_029145|ref|NM_001162863|ens|ENSMUST00000022424|gb|AK015573	0.984232	0.991642		0.00207883	4.63434		0.0264383	2.77934		6.66096	59.3008	55.0897	55.1952	38.4079	44.5931	161.993	132.763	96.8191	215.591	86.3809	109.151
A_55_P2016675	Ogfr	ref|NM_031373|ens|ENSMUST00000078560|ens|ENSMUST00000098985|ens|ENSMUST00000029087	0.865242	0.990837		4.55009e-13	3.06541		1.14555e-12	2.8724		3547.29	3376.47	3709.73	4256.94	3622.58	3400.19	11139.5	10278.2	11019	10734.7	10693.9	10687.2
A_55_P2094925	Srgn	ref|NM_011157|ens|ENSMUST00000162161|ens|ENSMUST00000020271|ens|ENSMUST00000160987	0.913422	0.989283		1.45537e-12	6.67628		2.59375e-13	8.35455		8119.64	8591.53	9217.76	5963.32	8567.15	6229.5	55913.1	54694.2	62966.6	55913.1	63774.9	52469.8
A_55_P1989663	Slco3a1	ref|NM_023908|ens|ENSMUST00000026897|gb|AK020010|gb|AK152488	0.907057	0.988428		4.66738e-16	24.4647		1.00558e-15	21.0162		263.661	259.406	345.916	298.474	389.732	310.791	5992.74	6690.97	8786.06	6914.46	6714.2	7332.55
A_55_P2015687	D14Ertd668e	ref|NM_199015|ens|ENSMUST00000089448|ens|ENSMUST00000161754|gb|AK156583	0.934959	0.988109		1.29645e-12	16.9383		2.9467e-12	14.6192		2538.57	2284.24	3014.7	4219.92	2322.08	2671.99	47206.6	36300.5	49310.3	48446.3	39490	42692.6
A_51_P203955	Gbp2	ref|NM_010260|ens|ENSMUST00000029937|gb|AF109168|gb|AF077007	0.893046	0.988072		2.43049e-19	100.57		1.11831e-19	126.634		863.427	818.909	1038.58	772.558	751.646	610.924	96403.6	80427.4	96825.5	90066.3	89184.2	90579.7
A_55_P2133248	Gm8995	ref|XR_035350|ref|XR_001627|gb|AK134184|riken|5830468H23	0.91363	0.987513		7.58916e-13	10.1275		6.19661e-13	10.4421		1585.81	1620.36	1825.53	1875.94	1313.86	1671.93	16926.5	16650.8	17179.5	19612.7	15544.3	15325
A_52_P595824	Cpeb4	ref|NM_026252|gb|BC145863|gb|BC145865|gb|AY313775	0.898424	0.987075		9.93902e-11	4.38573		1.14017e-09	3.50256		251.661	208.228	207.611	270.411	270.411	282.499	882.431	1071.34	1004.15	1014.62	796.422	1128.35
A_55_P2159512	Plekha4	ref|NM_148927|ens|ENSMUST00000053942|ens|ENSMUST00000149052|ens|ENSMUST00000051810	0.950834	0.987069		6.18084e-05	3.05607		2.25054e-06	4.43132		71.4009	50.6458	43.1348	57.8711	22.184	38.6338	144.941	171.752	178.816	169.169	140.459	180.302
A_51_P275454	Trim30a	ref|NM_009099|ens|ENSMUST00000076922|gb|AF220014|gb|J03776	0.84064	0.986403		2.21931e-15	7.22058		9.95861e-15	6.02946		1490.83	1421.21	1604.27	2149.22	1638.89	1589.88	10445.5	10022.1	12125.9	10808.7	10323.2	10905
A_51_P387123	Oasl2	ref|NM_011854|ens|ENSMUST00000144064|ens|ENSMUST00000031542|gb|AK010034	0.922733	0.986345		3.90867e-08	3.89767		1.52502e-07	3.42473		9973.61	8012.85	11778.8	15026.3	8398.41	10566.4	40169.1	32668.2	42781.5	37852.5	37637.9	37813.1
A_55_P2135986	Ms4a4c	ref|NM_029499|ens|ENSMUST00000087904|ens|ENSMUST00000099672|ens|ENSMUST00000072729	0.950897	0.986313		6.55819e-12	48.7476		8.8721e-12	45.1676		130.988	100.249	196.215	180.131	175.786	98.0285	6210.1	5686.79	8682.53	7796.44	5770.98	6540.57
A_52_P391081	Hinfp	ref|NM_172162|gb|BC029091|tc|TC1583027	0.846625	0.98572		8.32703e-12	3.56326		1.92762e-11	3.32809		482.415	375.027	400.987	412.326	464.769	446.665	1445.35	1452.18	1586.57	1316.96	1590.65	1523.32
A_55_P2037235	Sp110	ref|NM_175397|ens|ENSMUST00000115928|ens|ENSMUST00000111362|ens|ENSMUST00000115924	0.868716	0.985453		3.511e-13	6.43589		9.5769e-13	5.72494		551.451	430.766	521.636	569.799	539.568	549.521	3385.38	2753.98	3583.86	3144.03	3221.24	3161.3
A_66_P136097	Trim13	ref|NM_001164220|ref|NM_023233|ens|ENSMUST00000039562|gb|BC138576	0.773771	0.984678		3.65021e-16	5.74216		1.21351e-15	5.05105		393.989	364.165	404.022	450.761	405.675	447.98	2032.02	2287.41	2412.98	2117.58	2308.44	2188
A_52_P493091	Fmr1	ref|NM_008031|ens|ENSMUST00000101518|ens|ENSMUST00000142584|ens|ENSMUST00000148348	0.898778	0.984231		3.03836e-08	3.39056		1.99608e-07	2.89612		177.217	225.367	161.415	192.085	237.387	216.717	589.162	660.109	669.133	771.424	586.871	547.217
A_66_P118004	Rab3ip	ref|NM_001003950|ens|ENSMUST00000020375|gb|AK045783|gb|S79539	0.861816	0.983875		1.87249e-09	3.0345		6.23119e-09	2.77613		719.32	658.806	558.479	660.278	693.336	720.348	1986.34	1826.54	2034.28	1873.47	1963.76	1911.25
A_55_P2004507	Ifi203	ref|NM_001045481|ref|NM_008328|ens|ENSMUST00000081216|ens|ENSMUST00000123708	0.940048	0.98383		1.56653e-10	21.13		1.12641e-10	22.6206		20.2138	27.9984	30.9868	29.2381	23.6768	19.7426	535.577	541.118	582.85	509.102	654.655	482.786
A_51_P462047	Prpf38a	ref|NM_172697|ens|ENSMUST00000125106|ens|ENSMUST00000079213|gb|BC139277	0.743093	0.983732		4.6862e-15	3.99109		1.03497e-14	3.72805		1488.56	1811.29	1867.9	1921.74	1751.89	1746.2	6827.78	6517.94	7133.03	6838.67	6723.98	6581.04
A_30_P01027888	chr8:91569369-91594119_R	0	0.958421	0.983136		1.59075e-05	7.04885		0.00140932	3.44559		6.49658	26.4572	31.2911	35.6579	35.9667	32.6473	133.002	92.4371	145.988	138.879	124.948	98.2721
A_30_P01027120	chr1:87343550-87362900_F	0	0.912448	0.982198		6.91593e-10	7.99954		7.52078e-10	7.90533		49.1957	54.2507	57.3281	44.032	69.4277	49.2342	406.522	458.927	431.791	488.586	440.058	354.249
A_55_P2075200	Tor3a	ref|NM_023141|ens|ENSMUST00000122242|ens|ENSMUST00000156861|ens|ENSMUST00000150557	0.756845	0.981428		6.34022e-16	6.69893		1.1792e-15	6.22459		5472.18	4973	5072.21	5889.38	4967.49	5541.65	34024.8	33050.9	36817.4	36573.2	32799.8	32668.2
A_66_P105689	Trim34a	ref|NM_030684|ens|ENSMUST00000060315|ens|ENSMUST00000106849|gb|AK089187	0.717201	0.981399		3.8907e-15	4.2644		6.83414e-15	4.05186		1389.45	1207.58	1392.25	1432.08	1318.52	1363.03	5891.83	5279.92	5772.58	5935.28	5450.22	5252.91
A_55_P2091461	Casp4	ref|NM_007609|ens|ENSMUST00000027012|gb|Y13089|gb|U59463	0.775569	0.981364		7.83097e-17	10.6621		4.12258e-17	11.7589		4864.92	4775.05	5277.72	3922.07	5222.05	4229.29	52728.7	48382.6	58392.7	50819.7	51027.9	54076
A_52_P645410	Apobec3	ref|NM_030255|ref|NM_001160415|ens|ENSMUST00000100424|ens|ENSMUST00000023054	0.916311	0.98077		1.45104e-07	5.00563		1.51094e-07	4.98144		87.6001	51.4675	95.8303	61.554	89.4953	74.9871	443.389	329.917	376.407	340.75	448.922	339.122
A_55_P2449750	1700047I17Rik2	ref|NM_001100116|ref|NM_028527|ens|ENSMUST00000038355|ens|ENSMUST00000101415	0.883658	0.980467		1.97165e-08	3.89062		1.89405e-07	3.16316		888.113	989.928	1290.13	1187.24	1243.77	1344.45	2765.84	4674.19	5158.37	4053.07	3606.04	4302.92
A_55_P2015363	C1ra	ref|NM_023143|ens|ENSMUST00000095468|ens|ENSMUST00000068593|gb|BC172078	0.867117	0.980226		1.63912e-08	3.3832		6.31284e-10	4.61087		271.489	298.042	319.794	214.021	193.64	230.874	1106.89	856.293	1086.67	1031.91	957.64	983.404
A_55_P1983162	Pstpip2	ref|NM_013831|ens|ENSMUST00000114741|gb|AK132418|gb|AK154284	0.799942	0.979009		5.93847e-14	7.16932		2.18199e-13	6.12087		614.019	574.411	651.901	560.923	934.895	661.469	4267.87	4499.04	4408.28	4248.39	4184.39	4472.3
A_55_P2048912	BC013712	ref|NM_001033308|ens|ENSMUST00000045154|gb|AK150471|gb|AK153536	0.790332	0.977549		1.6974e-11	4.02229		1.89544e-12	4.98633		4825.62	4023.68	3952.91	3450.29	3199.43	3426.45	16758.4	16406.7	18024.9	16639.2	16274.2	17096.3
A_51_P234113	Nod1	ref|NM_172729|ref|NM_001171007|ens|ENSMUST00000060655|gb|AK137585	0.851274	0.9766		3.8921e-14	21.2149		1.14634e-14	27.1955		494.121	522.052	533.765	318.169	487.446	386.434	9745.36	10296	13056.7	11139.5	9826.76	11122.6
A_52_P386627	Irak3	ref|NM_028679|ens|ENSMUST00000020448|gb|AK028436|gb|AK029057	0.741802	0.976257		2.67742e-12	3.82221		2.04848e-12	3.91347		1116.76	913.309	1019.62	895.209	1137.14	886.053	3744.35	3697.16	4203.28	3742.02	3920.71	3695.87
A_55_P2118675	Tnip1	ref|NM_021327|ref|NM_001199275|ref|NM_001199276|ens|ENSMUST00000102731	0.760937	0.975423		1.08525e-14	8.53891		2.04895e-14	7.84056		12222.9	11558.8	12304.5	10828.2	15729.7	12239.9	97087.6	97195.4	116212	93139.1	110294	99162
A_55_P2064652	9230105E10Rik	ref|NM_001146007|ref|NM_175677|ens|ENSMUST00000098178|ens|ENSMUST00000130139	0.755445	0.97423		7.81957e-14	6.9369		3.82044e-13	5.74758		501.745	484.707	491.958	666.079	608.929	480.706	3374.36	3322.15	3598.3	3229.96	3086.17	3743.05
A_55_P2140870	Gm6034	ref|NM_001034909|ens|ENSMUST00000097331|gb|AK156795|riken|F830050I23	0.925995	0.973771		9.74795e-06	5.971		8.24244e-07	8.89255		30.7727	18.9363	14.1226	18.4792	9.65228	13.0587	142.546	116.533	102.669	126.152	113.677	109.705
A_51_P193686	1700012B09Rik	ref|NM_029306|ens|ENSMUST00000060330|gb|AK005747|gb|BC092535	0.936465	0.97335		9.05812e-08	21.2945		5.27905e-07	14.566		7.16328	7.86164	7.99036	10.1724	15.7014	7.75104	133.278	137.961	211.467	132.11	182.145	148.835
A_55_P2001233	Pydc3	ref|NM_001162938|ens|ENSMUST00000085876|gb|AK165868|gb|AK145253	0.871877	0.972595		8.69947e-10	8.65879		1.20405e-09	8.2573		1149.35	1447.05	1593.19	1680.88	1091.96	1531.36	13153.9	9548.11	13642.3	16098.1	8610.01	11312.3
A_55_P1998416	Ifi47	ref|NM_008330|ens|ENSMUST00000109202|ens|ENSMUST00000046704|gb|AK156785	0.777377	0.9719		2.07966e-16	29.9425		2.09522e-16	29.8945		2566.17	2343.75	3127.51	3133.37	2392	2315.49	80841	71393.2	87524.5	81980.9	72666.4	77941.3
A_66_P118091	Tor3a	ref|NM_023141|ens|ENSMUST00000156861|ens|ENSMUST00000150557|ens|ENSMUST00000079625	0.773004	0.970958		6.61491e-12	5.87825		1.45297e-11	5.37644		515.172	486.461	356.903	485.575	488.258	453.642	2441.24	2622.45	2882.09	2640.33	2488.22	2568.48
A_55_P2006693	Pstpip2	ref|NM_013831|ens|ENSMUST00000091817|ens|ENSMUST00000114741|gb|AK154724	0.844894	0.970275		3.82722e-09	5.72262		1.35844e-08	4.93253		51.3054	39.6151	39.6242	45.6274	65.9116	38.2037	274.115	230.439	241.079	228.511	255.578	237.989
A_55_P1988202	Ifi203	ref|NM_001045481|ref|NM_008328|ens|ENSMUST00000081216|ens|ENSMUST00000123708	0.751657	0.969779		5.61509e-15	14.1772		5.70885e-15	14.1376		2344.4	2318.06	2817.11	2938.57	2163.42	2209.03	37076.1	32911.4	35378.9	33433.3	34725.3	33860.1
A_51_P416689	Ext1	ref|NM_010162|ens|ENSMUST00000133362|gb|X96639|gb|BC004741	0.683528	0.969468		9.91619e-14	5.63535		1.43568e-12	4.28398		517.025	472.127	567.97	739.753	631.164	618.149	3234.89	2532.59	3058.27	2830.62	2892.5	2790.87
A_55_P2103698	Isg15	ref|NM_015783|ens|ENSMUST00000085425|gb|BC109346|gb|BC083156	0.847809	0.968919		4.62613e-14	51.1893		3.16495e-13	32.3859		10648.8	8487.95	11194.5	26182.2	10953.5	12719.9	505903	505903	527569	505903	478912	505903
A_51_P358722	Lancl3	ref|NM_173414|ens|ENSMUST00000069763|gb|AK031623|gb|AK045254	0.888871	0.968885		4.85816e-05	3.40155		0.00118037	2.40212		113.435	120.238	49.2534	162.064	96.7581	110.745	230.987	411.98	282.002	300.821	282.002	287.084
A_52_P902339	Lnp	ref|NM_027133|ref|NM_001110209|ens|ENSMUST00000102676|ens|ENSMUST00000134641	0.791486	0.968811		6.61615e-08	3.0217		3.05767e-08	3.22046		183.531	211.107	137.067	162.094	182.848	134.381	514.544	549.814	535.722	523.19	514.141	512.43
A_65_P14571	Wdr37	ref|NM_001039389|gb|AK044740|tc|TC1660705|riken|A930038E24	0.886813	0.968723		6.54982e-05	3.23734		0.0014517	2.32393		74.6753	22.7009	34.117	61.8585	49.3203	46.1702	115.243	105.043	161.02	155.125	102.912	110.881
A_66_P122110	Mitd1	ref|NM_026913|ens|ENSMUST00000139725|ens|ENSMUST00000027257|gb|BC020137	0.558378	0.968508		1.01645e-16	6.82754		6.74194e-16	5.49617		844.562	754.172	830.652	1040.6	876.676	1012.28	5294.21	5380.41	5876.33	5296.05	5503.37	5227.48
A_52_P261496	Gabpb1	ref|NM_010249|ens|ENSMUST00000130263|ens|ENSMUST00000103226|gb|AY282805	0.867369	0.968323		1.15795e-05	3.27275		0.000139924	2.56535		111.03	48.8589	55.5567	72.379	86.3635	91.1683	209.363	230.92	220.389	240.778	201.93	198.689
A_55_P2100194	ENSMUST00000162453	ens|ENSMUST00000162453|ens|ENSMUST00000159087|ens|ENSMUST00000162353|ens|ENSMUST00000093501	0.749882	0.967833		1.44486e-15	21.2708		1.27814e-15	21.7853		77.0258	63.1005	62.287	61.3938	65.689	63.367	1514.68	1355.02	1477.05	1567.01	1436.06	1220.88
A_55_P2019214	ENSMUST00000120177	ens|ENSMUST00000120177|tc|TC1640169	0.835824	0.967434		1.04712e-06	3.30925		7.94074e-07	3.39703		122.308	156.736	169.36	169.169	123.579	129.896	639.806	420.508	450.043	481.282	491.062	465.065
A_52_P700056	Gm11428	ref|NM_001081957|ref|XM_003086779|gb|BC089618|gb|FJ007372	0.785694	0.966792		7.75217e-09	3.80484		1.33394e-11	7.81902		11259.9	11750.2	13460.1	5464.6	5693.89	5946.81	41221.2	46017.7	51995.5	35236.9	48959.5	51422.1
A_55_P2170881	Arhgap26	ref|NM_175164|ens|ENSMUST00000055428|ens|ENSMUST00000097593|ens|ENSMUST00000115575	0.915036	0.966756		1.82995e-06	9.70057		1.1778e-06	10.5185		36.1204	12.1066	55.32	21.4584	37.1642	21.5311	260.219	248.36	340.002	202.87	334.374	292.303
A_55_P1962344	Trim21	ref|NM_009277|ref|NM_001082552|ens|ENSMUST00000033264|ens|ENSMUST00000106913	0.455542	0.965398		6.62729e-19	9.67294		6.17273e-19	9.77175		1539.13	1574.52	1701.04	1583.94	1450.87	1565.38	15682.8	14931.8	15911.7	14931.8	14854.4	15146.5
A_55_P2183110	Fmr1	ref|NM_008031|ens|ENSMUST00000114649|ens|ENSMUST00000101518|ens|ENSMUST00000142584	0.722104	0.965335		9.95457e-10	3.41921		6.86155e-09	2.93158		201.575	224.972	203.611	202.97	260.017	250.721	706.855	695.781	777.296	795.556	641.391	673.045
A_55_P2181222	Pydc3	ref|NM_001162938|ens|ENSMUST00000085876|gb|AK036671|tc|TC1654758	0.873034	0.964274		3.84293e-12	59.9189		3.14729e-12	63.2252		207.66	149.496	283.079	313.319	138.611	154.119	12860.9	9980.53	15159.1	16572.5	8863.74	11824.6
A_51_P234539	Nfxl1	ref|NM_133921|ens|ENSMUST00000146761|ens|ENSMUST00000134452|ens|ENSMUST00000135318	0.743395	0.964107		4.73945e-10	4.28886		1.48068e-10	4.83012		168.222	198.638	171.752	129.689	181.876	152.348	711.352	885.09	746.578	911.387	586.395	787.437
A_55_P2150555	Pcgf5	ref|NM_029508|gb|AK017984|gb|AK002387|tc|TC1636245	0.483081	0.963641		2.11411e-16	5.85384		4.21805e-16	5.42735		1577.15	1486.19	1502.55	1552.63	1642.07	1550.7	8747.77	8499.13	9376.28	8919.21	8355.44	8376.9
A_55_P2024841	Gstt1	ref|NM_008185|ens|ENSMUST00000001713|gb|AK002338|gb|BC012254	0.674931	0.963199		1.02437e-10	3.63654		3.41125e-12	5.03325		303.56	251.728	311.267	171.887	234.405	197.374	924.507	1049.58	1213.28	884.054	1071.93	1109.66
A_51_P343833	Traf1	ref|NM_009421|ens|ENSMUST00000113064|ens|ENSMUST00000028234|gb|AK169515	0.681202	0.96255		4.65731e-17	31.1538		4.0849e-16	20.0359		1551.02	1231.24	1749.22	1860.15	2854.06	2111.72	44274.9	46585.7	49064.8	45302.4	46961.8	42383.1
A_51_P123625	Irg1	ref|NM_008392|ens|ENSMUST00000022722|gb|AK152177|gb|L38281	0.446322	0.962481		2.99033e-26	1059.93		2.51523e-26	1143.39		424.391	393.05	454.864	347.794	429.662	357.607	435436	446933	478912	423675	456989	435436
A_51_P223569	Ddx4	ref|NM_010029|ref|NM_001145885|ens|ENSMUST00000099166|ens|ENSMUST00000075748	0.856534	0.961614		5.46006e-10	16.4378		8.49194e-10	15.1292		7.61482	7.33481	7.45372	7.28299	8.60658	7.39849	114.758	109.759	127.92	125.723	89.1424	127.97
A_55_P2124461	BC057675	gb|BC057675|gb|BC016227|gb|BC037157|gb|AK144717	0.639174	0.960228		3.49288e-15	11.4151		6.89726e-15	10.295		1850.76	2217.32	2176.21	2051.27	2464.54	2133.05	23533	27711.6	20215.9	22446.5	22322.3	23313.9
A_52_P550173	Slamf1	ref|NM_013730|ens|ENSMUST00000015460|gb|AK169547|gb|AK016818	0.804073	0.959817		2.49367e-12	21.2358		4.52338e-12	18.9005		9.72912	7.44561	7.33822	11.1949	7.43411	7.91166	181.772	121.563	207.359	136.561	154.193	192.235
A_30_P01027743	chr2:128142035-128142481_R	0	0.841636	0.959475		3.84532e-09	10.3898		2.32152e-08	7.86044		53.3302	43.563	33.9328	53.0934	55.6739	54.1538	420.409	405.02	533.188	437.804	430.542	424.391
A_52_P15461	Il15	ref|NM_008357|ens|ENSMUST00000034148|gb|DQ083236|gb|AK155616	0.584729	0.959242		1.97105e-17	19.48		2.04876e-17	19.3396		603.701	493.741	642.49	522.494	585.348	564.492	10978.6	10923.1	11729.9	10554	11750.2	10007.5
A_55_P2168889	4921513D23Rik	ref|NM_001081154|ens|ENSMUST00000090300|ens|ENSMUST00000078747|gb|AK053159	0.761838	0.957654		3.36371e-08	3.98761		7.40232e-07	2.99814		109.102	90.4206	59.1473	103.487	112.661	103.656	279.214	358.587	374.598	337.483	317.038	307.163
A_30_P01025287	chr1:175705225-175717250_F	0	0.68597	0.955778		9.85504e-11	5.05235		3.0205e-11	5.76838		251.128	233.098	219.561	231.608	181.677	178.255	1423.97	1091.96	1100.31	1142.36	1080.96	1209.09
A_52_P198473	Pcgf5	gb|AK004240|tc|TC1603422|riken|1110054A01|nap|NAP121115-001	0.664206	0.955107		8.72637e-10	3.75027		1.07283e-08	3.0359		119.066	117.066	103.609	157.103	104.957	143.689	452.605	382.758	449.535	423.172	402.78	397.478
A_55_P2401403	C030046G05	gb|AK081287|tc|TC1634707|tc|TC1655345|riken|C030046G05	0.522075	0.955024		8.92742e-15	6.67912		2.23226e-14	5.99554		2016.45	1959.41	2086.11	2004.32	2449.21	2026.96	13845.2	12170.5	14572.9	13449.8	12493.6	12727
A_51_P145785	Ambp	ref|NM_007443|ens|ENSMUST00000030041|gb|AK004907|gb|D28812	0.908711	0.954914		0.00210114	4.26548		3.36635e-05	9.50987		20.9397	42.6283	66.8734	6.07384	40.2518	19.9611	123.521	128.506	290.348	131.146	212.78	143.311
A_51_P294555	Ifitm6	ref|NM_001033632|ens|ENSMUST00000081924|gb|BC104338|gb|BC104339	0.77836	0.953324		3.90982e-06	3.13838		7.00462e-06	2.97278		661.864	718.617	805.187	612.413	927.106	688.437	2234.29	2088.57	2539.1	1683.21	2961.68	2060.39
A_55_P1989956	Lphn2	ref|NM_001081298|ens|ENSMUST00000106128|ens|ENSMUST00000106127|ens|ENSMUST00000037655	0.886605	0.952951		0.0002222	4.8371		8.69793e-06	8.41985		44.0876	21.9223	21.2871	19.8008	10.7456	16.1785	92.4807	187.748	132.164	127.858	116.335	133.278
A_55_P2137121	Sp140	ref|NM_001013817|ens|ENSMUST00000115931|ens|ENSMUST00000111420|ens|ENSMUST00000080204	0.566485	0.952678		9.97753e-16	13.0867		1.0498e-15	12.9787		728.982	739.02	667.864	600.142	778.752	682.479	8838.59	8842.26	10192.4	9503.22	8480.3	8541.06
A_52_P327664	Gbp5	ref|NM_153564|ens|ENSMUST00000090127|gb|AF422243|gb|AF487898	0.662951	0.951664		7.13753e-20	558.388		1.2816e-19	444.415		81.7366	82.4644	116.953	108.726	127.282	97.3703	53025.5	48847.6	54884.1	50133.9	44514.9	54884.1
A_51_P108108	Lrrc25	ref|NM_153074|ens|ENSMUST00000052437|gb|AK171924|gb|AK080022	0.323253	0.951398		7.39671e-14	3.16827		1.20199e-13	3.05802		7575.37	7381	7222.59	7535.57	7243.64	7086.22	21881.1	22340.9	26410.1	21144.6	22832.5	23037.6
A_30_P01028856	chr8:41934312-41945487_R	0	0.800492	0.951033		1.69653e-07	5.52939		1.67413e-08	7.57157		346.971	174.914	157.476	187.099	136.213	125.127	1304.34	1198.32	1070.89	1229.54	1075.43	1088.78
A_51_P389885	Spic	ref|NM_011461|ens|ENSMUST00000133724|ens|ENSMUST00000004473|gb|AK156024	0.705551	0.950757		8.44564e-09	4.16874		1.31239e-09	5.07739		530.012	529.883	525.355	373.742	516.76	357.783	1897.52	2325.3	2432.63	1897.52	2458.05	1973.72
A_55_P2178803	Zbtb5	ref|NM_001163284|ref|NM_001163283|ref|NM_173399|ens|ENSMUST00000107817	0.465639	0.950196		8.88756e-13	3.94934		2.11086e-12	3.66374		899.669	872.197	757.872	775.601	1001.88	822.431	3299.66	3298.06	3384.44	3201.87	3086.81	3197.21
A_52_P431615	Gm1966	ref|XM_001000891|ref|XM_001481311|ref|XM_485982|ref|XM_001478597	0.591467	0.950139		5.68126e-14	9.40018		8.34048e-14	8.90123		1123.9	1051.48	1216.99	1327.41	1031.91	1060.99	9665.31	11312.3	10828.2	10007.5	10213.6	9930.15
A_51_P475938	Mfsd6l	ref|NM_146004|ens|ENSMUST00000053211|gb|BC024997|tc|TC1587946	0.778937	0.949328		3.06642e-11	18.2311		9.2743e-11	14.8376		6.83035	5.98703	5.93316	6.00232	10.4778	5.94407	102.562	94.8398	134.162	93.0336	126.838	94.6808
A_51_P425833	Lztfl1	ref|NM_033322|ens|ENSMUST00000026274|ens|ENSMUST00000098258|gb|AK041091	0.319329	0.949035		2.78221e-18	9.89196		1.37166e-17	7.94491		1555.54	1631.29	1563	1804.02	1874.51	1930.56	14211.8	16601.2	16206.7	14503.4	15838	14271
A_55_P1973229	ENSMUST00000106850	ens|ENSMUST00000106850|ref|XM_917842|ref|XM_003084720|gb|AF220141	0.719622	0.948829		1.34862e-09	5.90655		1.36934e-08	4.5309		129.059	89.5859	75.5825	113.653	144.226	100.95	581.978	523.469	613.696	582.708	498.69	548.645
A_51_P304170	Rtp4	ref|NM_023386|ens|ENSMUST00000038423|gb|AK007477|gb|AJ251364	0.639789	0.945436		6.28572e-10	4.62246		1.91042e-08	3.34414		17206.9	16418.1	18750	29087.3	19051.3	21370	84279.8	72500.3	86787.5	84537.3	73308.9	72399.9
A_55_P2410304	Iigp1	ref|NM_001146275|ref|NM_021792|ens|ENSMUST00000066912|gb|AK089702	0.851589	0.944809		8.86302e-09	25.4323		1.16231e-08	23.9181		102.183	181.465	280.972	226.207	112.059	208.183	4173.96	4031.78	5266.39	5949.28	3355.01	3748.25
A_51_P464308	Gnb4	ref|NM_013531|ens|ENSMUST00000029212|ens|ENSMUST00000108234|ens|ENSMUST00000155737	0.404907	0.944409		2.94562e-13	4.23353		1.27951e-13	4.58445		914.488	835.78	816.093	752.788	809.861	678.832	3451.72	3606.04	3824.09	3422.42	3272.32	3580.88
A_55_P2019009	Ncoa7	ref|NM_172495|ref|NM_001111267|ens|ENSMUST00000105514|ens|ENSMUST00000099982	0.600404	0.944385		2.63198e-11	5.60627		4.41884e-11	5.2894		228.628	233.408	210.295	166.647	282.078	239.574	1252.85	1230.99	1324.75	1311.41	1038.58	1263.32
A_55_P2003996	H2-T24	ref|NM_008207|ens|ENSMUST00000113760|ens|ENSMUST00000066488|nap|NAP113836-1	0.676407	0.944168		1.7081e-07	3.2613		5.68079e-06	2.45306		423.733	334.534	384.873	576.118	407.134	466.302	1328.88	1250.42	1164.26	1310.77	1028.62	1208.25
A_55_P2282421	4933432I03Rik	gb|AK017023|riken|4933432I03|nap|NAP073616-1	0.516966	0.944103		5.94239e-18	41.5134		8.84894e-18	37.8515		7.32024	7.20591	7.5078	7.19483	7.44174	8.07891	316.197	277.099	284.939	287.225	283.67	258.049
A_52_P23308	5730508B09Rik	ref|NM_027482|ens|ENSMUST00000057198|gb|BC144728|gb|BC116791	0.53868	0.94405		7.30037e-12	4.97974		1.9277e-12	5.76186		2515.45	2394.82	2057.11	2056.54	1738.71	1874.51	11051.8	11721.7	11699.8	11038.8	10992.3	10496.3
A_55_P2350067	ENSMUST00000151122	ens|ENSMUST00000151122|gb|AK080160|tc|TC1617885|riken|A530072M11	0.74416	0.943634		4.36786e-06	3.27326		2.90539e-05	2.73753		60.3888	33.8215	37.9322	44.8296	42.9927	57.6293	168.018	123.95	130.236	131.749	133.154	129.739
A_55_P2472735	A530032D15Rik	ref|NM_213615|ens|ENSMUST00000069485|ens|ENSMUST00000160792|ens|ENSMUST00000093503	0.723321	0.943411		4.6626e-12	18.4781		2.20149e-12	21.391		76.8717	74.2665	90.2547	57.8137	79.3237	60.8418	1442.14	1470	1596.5	1572.34	1500.89	1204.32
A_51_P191469	Rnf31	ref|NM_194346|ens|ENSMUST00000019443|gb|AY283085|gb|AK131160	0.299755	0.941728		5.21094e-14	3.86387		9.26963e-14	3.6789		3284.14	3145.78	3060.39	3177.99	3278	2935.93	12012.9	11729.9	12778.2	12035.4	10835.7	11504.4
A_55_P1998811	A_55_P1998811	0	0.480672	0.941609		3.1184e-17	25.0717		2.08672e-17	27.2341		956.466	1088.78	1082.31	950.571	900.392	857.665	28433.4	28563.8	21760.1	25039.2	25011.4	23425.6
A_55_P2122789	Homer1	ref|NM_011982|ens|ENSMUST00000109492|ens|ENSMUST00000109489|gb|AB089435	0.732897	0.938798		7.88736e-07	4.11899		3.16644e-05	2.82922		82.8104	77.3179	68.5251	86.8781	113.06	114.07	309.64	342.296	292.879	281.621	242.545	376.112
A_55_P2113256	Parp11	ref|NM_181402|ens|ENSMUST00000039680|gb|AK039938|gb|AK133697	0.724657	0.938335		1.03861e-10	13.5866		6.42698e-10	10.0475		43.194	27.6357	26.4266	30.7246	51.2582	40.6006	419.646	390.76	489.872	435.984	358.779	422.17
A_52_P641758	Ggct	ref|NM_026637|ens|ENSMUST00000002874|gb|AK008719|gb|BC080818	0.344363	0.93791		9.89382e-14	4.58706		5.92582e-14	4.82689		571.686	475.832	456.664	450.156	428.856	453.403	2202.15	2242.82	2448.53	2031.32	2301.57	2128.03
A_51_P253527	Rffl	ref|NM_026097|ref|NM_001164569|ref|NM_001164570|ref|NM_001007465	0.552782	0.937218		1.69057e-12	7.85416		1.52699e-12	7.96236		67.8567	83.1342	67.0748	64.051	81.9811	56.9116	554.564	537.679	637.411	566.079	460.961	598.675
A_55_P1975305	LOC627908	ref|XR_108208|nap|NAP114911-1	0.182907	0.936782		1.1441e-14	3.47994		8.73102e-14	2.9888		4638.36	3988.14	4688.79	4688.79	4598.03	5211.56	15865.4	15670.9	14664.1	14750.7	14957.7	13611.1
A_51_P360004	4833422F24Rik	ref|NM_029021|gb|AK014751|tc|TC1587370|riken|4833422F24	0.547636	0.936211		1.19679e-09	3.80548		1.74608e-07	2.55239		305.99	236.247	210.569	396.726	348.139	301.664	1041.32	841.203	987.947	837.172	849.653	998.203
A_52_P332788	C130026I21Rik	gb|AK016231|ens|ENSMUST00000162421|ens|ENSMUST00000161267|gb|BY715842	0.592095	0.935947		1.00772e-12	11.171		5.46803e-13	12.315		707.438	832.398	671.554	643.778	656.131	572.15	8238.69	8790.32	7513.66	7695.5	7933.82	7319.35
A_52_P222350	Flnb	ref|NM_134080|ens|ENSMUST00000052678|gb|AK172258|gb|BC023873	0.724737	0.935095		1.19974e-08	7.28953		1.19032e-06	4.10151		711.86	572.868	653.154	1019.62	1469.29	817.123	4190.48	4848.42	5080.31	4313.07	4374.49	4467.03
A_51_P419759	Tha1	ref|NM_027919|ens|ENSMUST00000153989|ens|ENSMUST00000033230|gb|AK005036	0.671801	0.934483		6.82737e-10	7.62985		6.47953e-10	7.68535		94.3931	94.7182	83.5605	58.919	92.4371	109.367	702.498	658.806	744.702	661.011	696.399	610.615
A_55_P2059154	Dtx3l	ref|NM_001013371|ens|ENSMUST00000081933|gb|BC085093|nap|NAP036961-1	0.240573	0.932695		4.48474e-16	6.47142		1.26722e-15	5.74481		2501.71	2192.86	2353.19	2596.77	2555.34	2255.61	14125.4	14378.2	17120.1	14957.7	13460.1	14048.2
A_52_P157316	Trim34a	ref|NM_030684|ens|ENSMUST00000106851|ens|ENSMUST00000106848|ens|ENSMUST00000106850	0.699736	0.931779		9.56185e-08	5.17214		4.38565e-07	4.33061		60.8633	46.8079	43.9585	42.8755	86.8058	46.4305	222.055	303.904	259.406	232.059	223.362	273.04
A_66_P105046	Il18	ref|NM_008360|ens|ENSMUST00000059081|gb|AY362457|gb|AY157834	0.354596	0.930965		3.94073e-14	6.31606		2.61605e-13	5.11397		879.177	840.597	1002.19	1135.02	981.762	1010.99	5382.65	5233.28	6581.04	4807.93	5758.19	5405.45
A_55_P2151601	Samd9l	ref|NM_010156|ens|ENSMUST00000001113|ens|ENSMUST00000096130|gb|AK173329	0.314117	0.929666		2.59108e-14	5.87419		6.56794e-14	5.30225		5268.22	4499.04	4991.3	5437.4	4876.4	4870.32	26776.9	26993	33089.8	29192.3	25877.3	25379.9
A_55_P2011943	Gramd1a	ref|NM_027898|ens|ENSMUST00000001280|ens|ENSMUST00000085636|gb|AK141994	0.220436	0.929382		2.05674e-14	4.35184		7.13877e-15	4.82294		2384.05	2668.48	2551.62	1942.37	2175.45	2257.01	11447.9	10592.8	10886.9	9395.8	10306.7	10936
A_30_P01019834	chr1:85156338-85167730_R	0	0.65267	0.927202		7.6867e-10	8.29659		4.44272e-10	8.99083		62.2646	40.4366	64.0275	44.275	36.2068	63.069	391.612	486.697	496.889	473.756	364.8	434.394
A_52_P425890	Slfn1	ref|NM_011407|ens|ENSMUST00000037994|gb|AF099972|gb|BC052869	0.738756	0.926198		1.51736e-11	43.4665		1.99383e-11	40.6368		7.88407	7.34504	7.41512	7.51941	7.41425	7.56222	369.433	198.638	428.758	421.72	250.358	236.776
A_55_P2038262	Gm4902	ref|NM_001164327|gb|EU155108|tc|TC1641313|nap|NAP112412-1	0.464532	0.925638		7.24925e-15	16.8177		8.48799e-15	16.3492		2343.75	1914.7	2488.91	2648.76	1907.28	1905.03	38490.1	33394	41167	38094.6	32022.5	34356.6
A_55_P1977149	4933426M11Rik	ref|NM_178682|ens|ENSMUST00000085243|ens|ENSMUST00000068519|gb|AK164823	0.203907	0.925143		2.1834e-12	3.04487		2.4166e-13	3.61144		8873.58	8855.14	9134.44	6628.65	7341.71	7012.44	26095.3	25825.3	30286.8	27120.6	25232.6	23552.6
A_51_P284946	Rnd3	ref|NM_028810|ens|ENSMUST00000017288|gb|AK011442|tc|TC1575622	0.646162	0.923843		1.50164e-08	5.85676		2.87813e-08	5.40457		593.05	505.067	595.088	519.324	599.356	575.092	3107.42	3278	3543.6	3200.32	2868.94	3100.32
A_55_P1996171	Pcgf5	ref|NM_029508|ens|ENSMUST00000071267|ens|ENSMUST00000062389|gb|AK146133	0.0732287	0.92374		4.91958e-18	6.03316		1.10398e-17	5.51794		1771.19	1662.23	1764.2	1632.08	1807.53	1813.05	10074.4	10012.4	11231	9760.23	9595.88	9542.16
A_51_P295192	Nfkbia	ref|NM_010907|ens|ENSMUST00000021413|gb|AK151608|gb|AK151115	0.202101	0.923675		2.29261e-19	23.2078		6.39266e-19	19.0712		12467.6	11671.5	12467.6	13489	15167.5	12641.7	278091	275043	310321	278091	251954	267764
A_52_P1093529	Pik3r5	ref|NM_177320|ens|ENSMUST00000021283|gb|AK149847|gb|AK154643	0.339249	0.923454		2.40973e-11	3.70297		8.04485e-11	3.34826		6374.52	5384.89	5503.37	5420.09	7015.35	5290.54	19663.1	22265.2	21843.3	18696.8	21234.2	18918.4
A_30_P01032258	chr1:85156338-85167730_R	0	0.613879	0.923432		9.61352e-08	4.10887		3.7487e-07	3.58282		155.381	122.919	101.358	137.067	145.743	114.888	505.957	510.643	537.679	572.305	448.443	423.853
A_52_P93910	Nrp2	ref|NM_001077403|ref|NM_001077404|ref|NM_010939|ref|NM_001077405	0.234532	0.922359		1.23512e-11	3.02589		1.39891e-10	2.56628		35344.5	31146.9	31052	38798.1	34766.3	32498.8	90172.5	101661	104388	94223.5	85267	93139.1
A_55_P1973347	A130040M12Rik	ref|NR_002860|ref|XR_107773|gb|AK149472|gb|AK019465	0.487592	0.921936		1.30056e-11	6.88494		2.13065e-11	6.47252		2174.25	2578.65	2227.33	1917.09	2841.03	2162.67	16165.2	18918.4	13208.7	14169.5	16705.1	13437.7
A_51_P320022	Atp10a	ref|NM_009728|ens|ENSMUST00000055764|gb|AF156549|gb|BC138356	0.64124	0.921405		1.20738e-11	18.5615		2.32379e-11	16.4067		48.3935	54.3908	72.379	46.9307	67.417	68.288	1245.32	960.778	1062.39	984.365	806.08	1251.9
A_55_P2055168	Gm2016	ref|NM_001122662|ref|NM_001013824|ref|NM_001177565|ref|NM_001177564	0.319735	0.920273		1.3817e-11	3.89303		1.21958e-09	2.73588		492.312	587.893	514.544	678.126	684.378	723.816	1873.99	2075.87	2264.22	2060.39	1917.35	1735.34
A_30_P01032489	chr8:41934312-41945487_R	0	0.602974	0.918093		1.03196e-10	10.6738		6.03186e-11	11.6364		192.453	127.433	99.9615	117.72	101.678	122.338	1714.3	1524.9	1183.22	1404.46	1419.63	1201.48
A_51_P463846	Gbp6	ref|NM_145545|ref|NM_001083312|ens|ENSMUST00000045097|gb|AK087751	0.470905	0.917358		1.36842e-16	61.1419		6.62692e-16	41.3498		139.378	114.464	142.029	241.85	183.013	128.199	8364.13	7892.14	8065.23	7778.09	7531.91	7015.35
A_52_P77764	Slc7a2	ref|NM_007514|ref|NM_001044740|ens|ENSMUST00000098816|ens|ENSMUST00000117077	0.731762	0.916748		1.88533e-10	33.731		2.90916e-10	30.4811		60.5263	19.5144	24.0209	37.005	40.2161	19.8252	1082.31	1220.54	844.153	1084.11	947.531	836.754
A_52_P232813	Cxcl3	ref|NM_203320|ens|ENSMUST00000031326|gb|AK144158|gb|AK150314	0.759181	0.91523		1.38632e-14	1735.83		9.95349e-14	716.511		8.8456	16.6695	7.38988	23.5756	17.8892	26.6416	16719	18485.4	17575.8	16523.1	17687	14295.8
A_55_P2123466	Kpna3	ref|NM_008466|ens|ENSMUST00000022496|gb|AF020772|gb|BC026885	0.178507	0.914476		4.64059e-16	7.93208		2.63374e-15	6.39018		380.146	383.098	357.064	437.464	456.534	384.292	3158.45	2960.65	2861.98	2681.45	2577.04	2956.14
A_55_P1965655	Mtmr14	ref|NM_026849	0.259009	0.912962		3.03299e-13	5.34541		3.1793e-13	5.31828		675.775	634.229	620.364	476.331	716.881	600.446	3355.01	3608.04	3375.3	2982.07	3228.84	3231.97
A_55_P1960936	A_55_P1960936	0	0.354656	0.912708		1.24831e-16	29.7869		1.11796e-16	30.503		3215.44	3752.93	4043.81	3323.07	3301.72	3156.04	126362	110294	92874.8	106169	99004.1	93657.1
A_55_P2064512	NAP114647-1	nap|NAP114647-1	0.594573	0.912305		4.57083e-09	6.81279		8.32803e-08	4.75508		36.8157	40.6006	15.9918	31.4002	42.8478	39.2494	209.409	183.1	194.691	212.55	149.996	177.632
A_55_P2060752	Usp12	ref|NM_011669|ens|ENSMUST00000031645|ens|ENSMUST00000138202|ens|ENSMUST00000085614	0.141646	0.911873		3.51976e-13	3.57236		3.10595e-13	3.60942		2863.97	3072.29	3274.82	2832.38	2603.07	2868.94	10808.7	10566.4	11326.4	10241.9	9853.36	9735.91
A_66_P120882	Nfkbib	ref|NM_010908|ens|ENSMUST00000108274|ens|ENSMUST00000085851|ens|ENSMUST00000032815	0.124135	0.910029		8.25471e-16	6.20626		1.85797e-15	5.66261		989.167	851.481	881.233	911.387	926.04	872.626	5720.8	5456.27	5637.34	5339.17	4941.73	5050.81
A_55_P2083649	Alas1	ref|NM_020559|ens|ENSMUST00000134053|ens|ENSMUST00000141118|ens|ENSMUST00000112524	0.713308	0.909671		6.61621e-05	3.86555		2.9841e-05	4.28644		41704.1	34550	24793.9	27120.6	27258.1	26721.3	141633	126897	116866	101316	120803	128999
A_55_P1994042	Zbp1	ref|NM_001139519|gb|AK008179|ens|ENSMUST00000109116|tc|TC1588136	0.458936	0.908367		1.10105e-12	12.3023		4.05816e-12	10.0282		1176.43	972.895	1252.24	1760.54	1031.19	1091.2	13642.3	12370.4	15743.8	12944	12214.4	12575.3
A_51_P322871	Sh3bp4	ref|NM_133816|gb|BC012284|gb|BC034733|gb|BC028911	0.633525	0.907768		8.4634e-07	4.67086		3.75615e-06	3.92781		58.7257	33.9063	63.3007	50.1779	67.2424	46.9021	199.485	227.87	284.436	179.517	194.691	276.051
A_55_P2133100	Ccdc50	ref|NM_026202|ref|NM_001025615|ens|ENSMUST00000100026|gb|AK165214	0.203089	0.906971		5.50907e-11	3.08926		1.60537e-10	2.85809		282.857	323.473	274.3	240.384	324.195	302.984	891.123	988.92	864.049	770.991	761.526	967.159
A_52_P258338	Mobkl2b	ref|NM_178061|gb|AK039841|gb|BC020028|gb|AK155217	0.401544	0.906319		2.03272e-09	3.93864		3.85653e-09	3.71108		113.996	108.98	88.2779	91.6701	109.245	97.5791	409.892	419.356	399.095	361.179	335.033	418.934
A_30_P01025535	chr11:53596919-53672731_R	0	0.536985	0.90417		8.6568e-07	3.43466		1.69838e-07	4.04405		62.2391	103.629	98.6324	70.3223	83.2686	49.0816	301.215	310.537	278.432	292.082	239.02	275.686
A_52_P179785	Ripk2	ref|NM_138952|gb|AF461040|gb|AF487539|gb|AK172319	0.284628	0.90338		8.07097e-16	17.9668		6.01642e-15	12.7071		142.478	115.303	96.179	150.453	140.373	155.909	2207.35	2034.84	2116.99	1938.2	1977.83	1826.54
A_55_P1960049	2810408A11Rik	ref|NM_027419|ens|ENSMUST00000108621|ens|ENSMUST00000100969|gb|AK160144	0.660337	0.90317		5.27858e-05	3.45934		7.14378e-05	3.34065		1709.43	1745.95	2092.34	2420.01	1207.58	1753.72	9009.93	5306.33	5376.68	5855.59	5447.58	5929.93
A_55_P2098200	Tpbg	ref|NM_011627|ref|NM_001164792|ens|ENSMUST00000006559|ens|ENSMUST00000098500	0.817262	0.902704		2.25164e-06	22.6847		3.41186e-06	20.4513		23.3109	8.14599	21.2513	12.9505	38.1748	8.20322	310.963	352.517	418.2	339.724	354.809	278.492
A_55_P2015258	Trim13	ref|NM_001164220|ref|NM_023233|ens|ENSMUST00000039562|gb|BC138576	0.185647	0.902654		5.34099e-14	5.95256		2.88384e-13	4.95542		581.534	514.141	507.411	542.203	586.078	608.743	2837.69	3195.44	3558.86	2779.87	3005.94	2841.82
A_52_P638459	Ccl5	ref|NM_013653|ens|ENSMUST00000035938|gb|BC033508|gb|AK003101	0.505288	0.9019		1.22089e-16	215.693		1.50629e-16	200.922		3217.89	3369.69	3061.24	3400.19	3435.25	2574.36	735110	735110	676017	676017	567988	676017
A_66_P111987	Brwd3	ref|NM_001081477|gb|AK139563|gb|BC082562|gb|BC046446	0.366798	0.901718		1.61659e-08	3.18003		4.42307e-07	2.47612		194.827	118.09	130.536	157.699	175.316	168.671	451.337	437.367	503.243	402.376	420.806	427.894
A_65_P03728	St3gal1	ref|NM_009177|ens|ENSMUST00000092640|gb|AK137093|gb|BC084730	0.0379601	0.901243		5.75272e-15	3.58494		3.49393e-14	3.11986		6721.19	5855.59	5949.28	6636.01	6423.3	6107.22	21163.6	23425.6	21823.6	20452.6	20797.2	18525.2
A_52_P547187	Tab2	ref|NM_138667|ens|ENSMUST00000015899|ens|ENSMUST00000146444|gb|AK031864	0.222849	0.900874		3.96446e-10	3.02033		2.29689e-09	2.66508		3466.59	4069.12	4458.68	3543.6	4212.03	4481.3	12543	11665	11756.7	11490.9	10573	10318.2
A_55_P2067842	38412	ref|NM_001164336|ens|ENSMUST00000024078|gb|AK009232|gb|AK007511	0.16306	0.900843		8.82398e-14	5.29013		5.93951e-13	4.36303		2407.97	2085.53	2196.06	2446.49	2572.76	2289.47	11679.6	10669.5	13005.2	10999.1	10880.8	9886.2
A_30_P01030924	chr1:107875926-107886859_R	0	0.748354	0.900434		2.10916e-05	6.72548		0.000231562	4.55573		20.5204	37.7303	8.09623	28.2512	29.3323	17.4221	91.7833	150.598	132.796	129.421	94.4619	109.568
A_55_P2011991	St7	ref|NM_022332|ref|NM_001083315|ens|ENSMUST00000127322|ens|ENSMUST00000144021	0.0383986	0.89953		3.48146e-17	6.06129		2.25585e-17	6.3723		1182.73	1103.06	1034.56	956.042	931.363	950.874	6819.26	6494.04	6718.39	5356.22	6376.73	6352.9
A_55_P2001336	Gpr31c	gb|AK036897|tc|TC1599685|riken|9930022F21|nap|NAP117545-1	0.619756	0.897275		1.97312e-07	6.38355		4.04628e-05	3.31341		104.752	90.5724	54.8998	132.519	161.217	126.016	478.747	510.268	574.551	368.275	542.967	503.372
A_51_P193146	Ms4a6c	ref|NM_028595|ref|NM_001166376|ens|ENSMUST00000025579|gb|AK008652	0.274779	0.896873		8.8352e-11	4.17771		1.58577e-09	3.24093		2600.01	2649.31	3376.47	3424.32	3389.6	3100.32	11058.7	11154.2	13598.9	11154.2	10566.4	10241.9
A_51_P367285	Rnf135	ref|NM_028019|ens|ENSMUST00000017839|gb|AK010429|gb|AK152096	0.127975	0.896688		2.69959e-12	3.56075		4.52184e-12	3.4141		1145.29	967.394	1010.99	896.376	1093.62	934.895	3620.57	3544.83	3951.27	3399.01	3332.76	3233.09
A_51_P172573	Sod2	ref|NM_013671|ens|ENSMUST00000007012|gb|AK002428|gb|AK168591	0.0123011	0.894399		1.0609e-20	12.5283		2.98522e-20	10.6877		23777.3	23267	21708.9	23731.2	25232.6	23064.7	296054	284842	296054	257194	273011	251954
A_55_P1980287	Birc3	ref|NM_007464|ens|ENSMUST00000161642|ens|ENSMUST00000115674|ens|ENSMUST00000013949	0.329431	0.893376		7.25377e-12	7.13061		1.75868e-11	6.38067		491.276	416.34	444.269	354.418	593.358	428.5	3078.47	3103.97	3503.79	2966.82	3029.79	2656.11
A_55_P2056606	TC1642106	tc|TC1642106|nap|NAP056670-1	0.174025	0.891797		2.19488e-12	4.59649		5.06397e-12	4.23884		2350.74	2301.57	2492.54	2419.34	2382.4	2113.62	11409.9	9406.22	12042.9	10033.2	9275.44	9853.36
A_55_P2100620	Gm12216	ref|NR_033332|gb|AK138811|ens|ENSMUST00000117316|riken|A430082C23	0.473821	0.891688		1.40816e-10	9.4899		3.87981e-11	11.6135		80.1789	51.763	46.0845	42.6194	46.9379	37.0515	544.867	562.142	552.837	432.579	475.832	581.534
A_55_P2165074	Rnf31	ref|NM_194346|ens|ENSMUST00000100545|ens|ENSMUST00000019443|gb|AY283085	0.13085	0.891613		2.01557e-12	3.94631		5.54256e-12	3.61491		3059.33	2449.21	2494.09	2635.94	2763.73	2364.96	9352.91	10687.2	11320.9	9099.05	9005.56	9786.65
A_55_P1982122	Homer1	ref|NM_011982|ens|ENSMUST00000109492|ens|ENSMUST00000109489|gb|AB089435	0.387245	0.891266		1.37723e-08	3.89818		4.88434e-07	2.84683		93.4893	107.872	87.3006	109.469	127.372	114.562	355.782	407.402	365.303	333.925	296.135	377.871
A_55_P2023424	Trip10	ref|NM_134125|ens|ENSMUST00000077277|ens|ENSMUST00000019631|gb|AK088909	0.117958	0.890553		3.37935e-11	3.03715		1.11294e-10	2.7904		5010.71	4891.97	5254.73	4517.16	5219.51	4978.17	15695.9	14537.6	15800.7	14125.4	12909.1	13972.5
A_55_P1978465	H2-Q8	ref|NM_023124|gb|AK013097|tc|TC1589450|riken|2810417A05	0.569436	0.889149		7.20339e-09	9.24891		7.37784e-08	6.57182		1423.28	973.826	1663.15	2723.04	1202.73	1381.86	11636.7	10822.2	14388.2	14436.2	8541.06	10301
A_66_P122372	Ppp4r2	ref|NM_182939|ens|ENSMUST00000063854|gb|AK084169|gb|BC030412	0.116792	0.888697		1.48707e-12	3.98776		2.31851e-11	3.17553		359.483	348.869	318.368	405.776	387.959	354.991	1382.73	1402.51	1344.82	1275.1	1278.73	1122.42
A_52_P98625	Ankrd57	ref|NM_172939|ens|ENSMUST00000095658|gb|AK050497|tc|TC1633487	0.331096	0.888196		1.3346e-10	5.5254		2.43848e-11	6.78036		261.956	298.546	258.156	151.85	268.011	186.612	1433.28	1419.63	1719.41	1110.5	1462.07	1509.86
A_55_P1966774	Serpina3i	ref|NM_001199940|ens|ENSMUST00000101078|ref|XM_003085834|ref|XM_003085835	0.372858	0.888145		2.69088e-14	25.9638		4.95219e-14	22.9181		6.71348	6.6909	6.45506	6.88387	6.46159	6.6451	165.833	157.359	171.68	164.804	140.821	135.12
A_52_P380369	D14Ertd668e	gb|BC030186|tc|TC1651122|tc|TC1586768	0.381014	0.887421		4.06285e-13	16.4893		1.16735e-12	13.7021		1121.49	804.557	1038.29	1378.04	872.408	950.314	14828.7	14654.9	19234.4	16406.7	12936.9	13775.3
A_55_P2051229	Gpr132	ref|NM_019925|ens|ENSMUST00000021729|gb|AK153765|gb|AK154509	0.238011	0.886501		1.86236e-11	5.04747		1.94667e-10	3.99376		2531.72	2288.05	2913.02	2222.86	3793.73	2814.38	11997.1	12766.7	14048.2	10631.1	12550	11202.2
A_51_P374726	Ptx3	ref|NM_008987|ens|ENSMUST00000029421|gb|X83601|gb|BC022176	0.694406	0.884768		7.91678e-09	28.3124		5.37805e-07	11.6352		7.10419	7.86873	20.1766	27.3849	17.0123	22.6397	291.326	264.426	307.604	267.41	367.248	166.684
A_55_P2090505	A_55_P2090505	0	0.30278	0.8844		9.28069e-14	14.62		2.34187e-13	12.5194		1440.05	1674.83	1888.99	1885.85	1530.09	1738.35	25636.3	27765.4	19827.3	22785.1	22065.4	19427.3
A_55_P2038770	Fam49a	ref|NM_029758|ref|NM_001146119|ens|ENSMUST00000069066|ens|ENSMUST00000069005	0.236166	0.88406		3.56636e-13	8.45208		2.20247e-13	9.04144		386.03	348.069	321.12	263.868	307.342	300.414	2940.41	3061.24	2992.01	2403.8	2860.4	2703.85
A_51_P513244	Zfp949	ref|NM_001142943|ref|NM_001163061|ens|ENSMUST00000160652|ens|ENSMUST00000034998	0.241032	0.883747		5.73112e-09	3.10893		3.04676e-08	2.73862		333.201	283.391	294.071	274.07	358.779	285.228	894.148	1010.43	950.314	822.431	894.148	804.183
A_55_P2165539	Aebp2	ref|NM_009637|ens|ENSMUST00000160772|ens|ENSMUST00000160836|ens|ENSMUST00000162669	0.162969	0.882399		1.60956e-11	4.14845		4.41257e-10	3.1284		451.337	485.817	432.33	513.713	603.262	493.436	1710.26	2155.64	1850.76	1533.91	1600.27	1909.26
A_55_P2095583	Tcp10b	ref|NM_011553|ref|NM_009341|ref|NM_001167578|ref|NM_009340	0.731976	0.881491		7.66868e-07	16.8354		1.14879e-07	26.0647		13.4847	27.8968	45.2664	7.48613	31.2376	14.036	413.195	424.391	466.421	369.789	393.729	380.9
A_66_P104134	Homer1	ref|NM_147176|ref|NM_152134|ens|ENSMUST00000080127|ens|ENSMUST00000060490	0.396354	0.881464		9.98108e-07	3.02351		5.82677e-06	2.60973		93.9187	92.0484	176.777	121.164	118.604	113.096	339.484	345.466	363.298	319.648	258.814	352.42
A_55_P2012989	Slamf7	ref|NM_144539|ens|ENSMUST00000062219|ens|ENSMUST00000111276|gb|AK030148	0.206202	0.880079		2.12744e-13	8.47394		1.07264e-13	9.33046		1130.86	1004.64	1127.88	811.445	969.112	831.349	9044.34	8855.14	9619.19	8575.47	7371.79	8287.38
A_51_P417854	Rab20	ref|NM_011227|ens|ENSMUST00000033900|gb|X80332|gb|AB232614	0.147453	0.879599		1.53729e-12	5.12627		1.79943e-11	4.0201		302.73	231.894	293.851	297.796	325.129	300.729	1269.11	1502.24	1498.29	1404.95	1248.6	1108.58
A_55_P2084458	ENSMUST00000098707	ens|ENSMUST00000098707|gb|AK166451|tc|TC1760443|riken|G930023J15	0.745335	0.879325		3.39767e-06	14.8233		2.54373e-06	15.8077		6.1298	13.2399	10.1922	13.0057	6.38258	5.7245	127.064	122.28	162.028	88.147	172.501	112.463
A_51_P222280	Ikbke	ref|NM_019777|ens|ENSMUST00000062108|ens|ENSMUST00000162437|gb|AK180824	0.0439122	0.878975		1.6646e-15	5.88635		3.07837e-16	7.19201		514.686	453.824	493.741	353.043	327.2	363.578	3201.21	2739.32	2715.12	2692.63	2575.43	2324.49
A_51_P143200	Tcstv3	ref|NM_153523|ens|ENSMUST00000080505|gb|BC125501|gb|BC125503	0.475188	0.878785		1.05233e-10	13.3891		6.10403e-12	22.9201		37.0638	45.4252	54.8485	14.0798	36.7754	24.6591	627.547	537.511	682.318	576.118	460.013	587.465
A_55_P2176310	Rffl	ref|NM_001164569|ref|NM_001164570|ref|NM_026097|ref|NM_001007465	0.697686	0.878228		3.2358e-05	6.51363		0.001671	3.44911		7.78275	40.1303	49.7126	46.4195	34.9442	42.0741	156.702	149.496	176.314	119.948	133.772	174.309
A_55_P2111790	Gem	ref|NM_010276|ens|ENSMUST00000029868|ens|ENSMUST00000108304|gb|AK168401	0.606201	0.877432		5.08443e-11	46.1703		9.28559e-11	39.7099		9.29838	8.9814	13.7728	7.57602	19.5332	8.48433	398.446	430.285	647.008	572.583	344.001	377.531
A_51_P483013	1110018G07Rik	ref|NM_178065|ens|ENSMUST00000043169|gb|AK154529|gb|AK003776	0.0235096	0.875967		1.68842e-13	3.26553		4.89687e-13	3.01878		3145.78	3123.4	3698.44	3358.5	2953.68	3117.12	11194.5	10134.6	10992.3	9710.3	9217.76	9358.1
A_30_P01028457	chr8:96983590-96994419_F	0	0.705847	0.874869		3.78556e-06	10.9035		2.06979e-05	7.90086		9.7462	19.2901	17.4243	7.57859	39.8451	19.482	141.257	172.928	168.018	153.902	128.506	138.85
A_55_P2052939	Dyrk2	ref|NM_001014390|ens|ENSMUST00000004281|gb|AK155496|gb|BC085145	0.295341	0.87453		1.89978e-08	3.56932		2.23835e-07	2.89288		226.135	146.576	172.42	184.646	235.751	165.063	581.228	714.52	648.512	615.003	563.398	518.906
A_51_P428364	Psma6	ref|NM_011968|ens|ENSMUST00000162972|ens|ENSMUST00000162711|ens|ENSMUST00000021412	0.112578	0.874224		2.64211e-10	3.01937		1.12793e-08	2.34681		14898.7	12370.4	11558.8	14750.7	14642.8	14078.4	36817.4	36901.7	43216.7	36446.7	33433.3	32173.8
A_52_P116006	Gda	ref|NM_010266|ens|ENSMUST00000087600|gb|AK079459|gb|AK139617	0.505589	0.872106		4.88986e-09	9.68502		7.55253e-09	9.04717		113.727	56.2114	76.5017	51.9424	99.0902	77.4498	688.632	695.608	967.629	600.317	781.959	653.634
A_55_P2034893	Socs7	ref|NM_138657|ens|ENSMUST00000045540|gb|AK138734|tc|TC1615467	0.0485643	0.871806		1.30395e-12	3.52377		6.13348e-12	3.12225		1956.28	1845.76	1902.53	1743.17	1996.28	1879.85	6680.31	6886.24	6494.04	5924.18	5896.73	5663.59
A_55_P1979863	Syne2	ref|NM_001005510|ens|ENSMUST00000044217|ens|ENSMUST00000132161|gb|AB093279	0.172597	0.87126		2.20395e-10	3.85247		1.01005e-10	4.142		90.9909	98.6611	98.7645	66.8446	93.3754	75.4401	321.642	425.95	375.482	326.573	305.99	338.464
A_55_P1966833	Xaf1	ref|NM_001037713|ens|ENSMUST00000094042|ens|ENSMUST00000094041|ens|ENSMUST00000142921	0.254562	0.868928		3.69055e-12	8.82635		1.25001e-10	5.61569		3201.87	3110.86	3932.96	6133.52	3827.8	4219.92	30527	28708.7	30594.8	27512.5	23731.2	26776.9
A_51_P134627	Asb13	ref|NM_080857|ref|NM_178283|ens|ENSMUST00000042288|gb|AK133892	0.143237	0.868377		2.90122e-10	3.51629		1.80225e-09	3.03496		253.827	284.211	242.406	249.881	295.198	241.554	975.326	805.527	996.282	745.157	823.766	833.455
A_55_P2049867	Ccrl2	ref|NM_017466|ens|ENSMUST00000049984|ens|ENSMUST00000111888|gb|AB009384	0.351307	0.868219		2.11074e-14	43.0706		2.24595e-14	42.433		170.956	146.91	148.303	157.041	160.66	101.236	5955.06	7160.28	7163.26	5832.91	5805.88	5917.61
A_55_P1990495	Stat5a	ref|NM_011488|ref|NM_001164062|ens|ENSMUST00000107357|ens|ENSMUST00000004145	0.0461378	0.867352		2.18669e-16	9.49303		2.15417e-16	9.51333		1036.35	1168.55	1107.51	908.272	991.212	966.69	10886.9	10044.4	10384.9	8355.44	9267.09	9552.75
A_30_P01019789	chr1:87412059-87419385_F	0	0.458591	0.866207		5.40975e-08	6.0534		2.07467e-08	6.8863		28.9029	24.0174	34.7435	27.571	15.7199	24.8896	177.031	151.026	198.091	154.953	131.524	168.821
A_55_P2041868	Ptafr	ref|NM_001081211	0.0185661	0.859927		7.1562e-13	3.23432		5.64814e-12	2.79016		2513.18	2269.72	2165.82	2273.66	2273.66	2371.53	7239.13	7634.4	7455.04	6405.96	6277.18	6542.38
A_51_P381584	Stx6	ref|NM_021433|ens|ENSMUST00000111777|ens|ENSMUST00000111779|gb|AF237814	0.204111	0.858905		8.20379e-09	3.49685		5.38797e-07	2.51196		124.889	87.9767	105.619	109.705	148.538	121.67	387.357	391.376	332.046	295.878	360.554	298.474
A_55_P1989733	Nfkbib	ref|NM_010908|ens|ENSMUST00000085851|ens|ENSMUST00000032815|gb|AK156731	0.0167136	0.857568		1.09952e-15	5.89915		5.32542e-15	4.97975		3235.56	2952.05	3037.57	3055.3	3300.8	3015.75	18571.5	17467.7	18064.9	16561	14331.5	15670.9
A_55_P2216561	2500002B13Rik	gb|AK141659|riken|D030012B19	0.571065	0.85722		2.55886e-05	4.72538		2.46692e-05	4.74954		49.0707	19.3517	34.3396	15.4466	48.579	27.1511	154.234	141.675	155.767	172.928	147.533	84.0537
A_51_P254471	Birc2	ref|NM_007465|ens|ENSMUST00000074246|gb|BC145985|gb|L49433	0.00813428	0.857062		3.18369e-14	3.56744		4.26055e-13	2.93424		407.71	437.919	441.494	405.897	508.844	432.918	1521.21	1522.47	1565.82	1243.16	1331.84	1380.62
A_66_P139683	Zbp1	ref|NM_021394|ens|ENSMUST00000146802|ens|ENSMUST00000029018|gb|AK157215	0.345808	0.856427		6.93222e-13	26.0071		2.90661e-12	19.464		363.905	242.406	377.005	525.858	329.787	289.318	8674.11	7234.61	9448.04	8201.66	6658.12	6836.3
A_55_P2079860	Asap3	ref|NM_001008232|ens|ENSMUST00000047526|gb|BC085250|gb|AK035099	0.554409	0.855667		0.000464788	3.09876		0.000289732	3.28706		54.8147	36.9712	34.8774	30.561	56.8363	21.5381	137.765	114.654	132.968	118.407	109.217	101.873
A_52_P667287	Lass6	ref|NM_172856|gb|AK028849|riken|4732462C07	0.105508	0.855005		2.28553e-13	7.41228		1.00344e-12	6.17436		262.827	321.12	245.795	258.312	283.466	306.869	1941.83	2192.26	2038.37	1588.23	1745.95	1955.33
A_55_P1958400	LOC236220	ref|XM_135559|tc|TC1593528|tc|TC1587433|tc|TC1762009	0.475275	0.854884		4.8279e-10	17.1453		3.45895e-10	18.2952		21.1329	26.2619	21.0372	18.8257	14.2901	22.5465	407.611	363.578	395.823	321.838	275.686	411.58
A_55_P2088033	Gm6904	ref|NM_001164329|nap|NAP112772-1	0.677849	0.853745		1.31624e-06	16.3562		1.47186e-06	15.9578		22.7679	16.0255	34.5078	22.9074	15.4939	23.8962	359.655	343.739	443.276	351.405	263.537	366.632
A_55_P2051666	Nfkbib	ref|NM_010908|ens|ENSMUST00000032815|gb|AK038631|tc|TC1592802	0.0620568	0.852565		3.202e-14	7.23685		7.3401e-14	6.53179		121.249	94.8398	97.7178	90.0553	113.333	92.7773	774.29	772.558	739.333	644.403	693.336	612.918
A_55_P1954156	Wdr43	ref|NM_175639|ens|ENSMUST00000047086|gb|AK032907|gb|AK012043	0.0117472	0.851621		2.44003e-13	3.43569		5.38758e-12	2.74436		1703.4	1764.2	1512.17	1999.88	1597.39	1722.51	5677.34	5435.51	5932.4	4989.92	4624.56	4934.88
A_55_P1954092	LOC100503637	ref|XM_003085330|gb|BB713741	0.0816488	0.851441		1.42802e-17	33.6375		1.8685e-17	31.7065		4931.8	5346.58	6133.52	4742.07	5193.53	4856.16	194593	199551	161884	164931	157370	148902
A_55_P2037236	ENSMUST00000159087	ens|ENSMUST00000159087|ens|ENSMUST00000096862|ref|XM_003085664|gb|AK163355	0.558864	0.849442		1.33808e-07	11.4139		2.38383e-07	10.2974		21.5539	14.5714	36.2269	19.0223	24.1847	20.694	256.076	260.017	251.128	257.015	247.057	160.878
A_51_P488991	Oaf	ref|NM_178644|ens|ENSMUST00000034512|gb|AK150279|gb|BC034836	0.383433	0.849266		1.32353e-09	9.53647		3.29867e-09	8.30891		283.597	297.35	349.942	343.346	271.419	293.314	2668.48	3076.34	3219.23	2422.36	2650.04	2517.72
A_55_P2011942	Gramd1a	ref|NM_027898|ens|ENSMUST00000001280|gb|AK150196|gb|AK141994	0.271311	0.849078		1.42884e-08	4.50204		3.20114e-08	4.13777		185.343	160.791	132.592	130.287	172.834	138.243	746.377	721.362	695.945	580.954	682.621	577.894
A_55_P2088720	AK035396	gb|AK035396|tc|TC1677196|tc|TC1603280|riken|9530030H05	0.102447	0.848979		9.09258e-15	12.8026		1.60408e-14	11.6919		1003.55	1229.96	864.049	974.339	1087.27	808.122	13661.2	13885.6	11736.4	10693.9	11320.9	11194.5
A_55_P2085012	NAP030094-1	nap|NAP030094-1	0.202765	0.848524		1.78575e-12	10.7537		1.21483e-11	8.12798		214.493	172.787	193.554	262.827	178.473	216.979	2086.69	2090.16	2114.21	2474.98	1549.84	1474.9
A_51_P342481	Gpd2	ref|NM_010274|ref|NM_001145820|ens|ENSMUST00000028167|ens|ENSMUST00000112618	0.0525614	0.848415		2.60335e-13	5.51869		3.53913e-12	4.22968		431.986	398.25	427.248	524.155	474.081	403.82	2281.08	2251.86	2449.21	1902.53	1954.66	2053.12
A_55_P2036693	Cd40	ref|NM_011611|ref|NM_170704|ref|NM_170703|ref|NM_170702	0.120027	0.847276		4.78072e-19	160.197		1.42037e-19	239.549		481.282	414.357	574.961	261.702	270.55	288.803	81296.2	72334.7	81082.3	71225.2	64018.4	63479.4
A_55_P2079535	ENSMUST00000100308	ens|ENSMUST00000100308|gb|AK135804|tc|TC1731387|riken|7420419G09	0.442779	0.84726		9.29535e-14	133.761		2.35147e-13	100.705		6.91405	7.00595	10.73	6.74379	16.298	6.71785	1042.55	990.944	1132.66	1120.09	648.854	979.146
A_55_P2005605	Olfr576	ref|NM_001001805|ens|ENSMUST00000106896|ens|ENSMUST00000098213|ens|ENSMUST00000106895	0.552356	0.846291		9.92377e-07	8.18417		4.44705e-06	6.44407		21.106	48.3475	27.3129	41.9027	23.3858	35.1765	259.61	228.969	256.403	214.834	212.332	201.371
A_52_P628590	Pvr	ref|NM_027514|ens|ENSMUST00000043517|gb|AK165873|gb|AK080753	0.136649	0.845381		2.41935e-10	4.42918		3.55268e-09	3.45018		486.832	487.446	456.889	653	442.858	479.212	2294.24	2046.86	2016.45	2182.85	1534.34	1709.08
A_30_P01023083	chr6:57583950-57624216_R	0	0.652163	0.844389		1.61615e-06	15.0138		1.24183e-06	15.8981		15.7888	5.84009	9.70461	5.81299	12.731	6.3198	158.48	134.817	132.941	106.515	120.532	133.246
A_51_P229925	Chst7	ref|NM_021715|ens|ENSMUST00000044138|gb|AK011202|gb|BC019204	0.0611177	0.843456		3.81071e-14	8.00958		6.80751e-15	10.2032		823.56	946.127	914.678	476.797	690.071	626.769	7339.16	7449.36	6621.31	5387.5	5979.88	6761.84
A_52_P615247	ENSMUST00000111365	ens|ENSMUST00000111365|ens|ENSMUST00000113384|ens|ENSMUST00000113396|ens|ENSMUST00000096862	0.276149	0.843294		1.15026e-13	32.0209		1.07893e-13	32.482		183.797	197.471	251.24	172.098	203.663	148.972	6638.31	6891.49	6711.87	6592.45	5426.48	5164.45
A_51_P278994	Swap70	ref|NM_009302|ens|ENSMUST00000033325|gb|AK150621|gb|AK146773	0.0413781	0.842748		1.69353e-11	3.59159		1.53056e-08	2.23515		2132.46	2200.78	2026.96	2896.71	2909.19	2822.58	6653.05	7616.96	8610.01	6805.57	6421.08	5990.25
A_55_P1960456	Larp1	ref|NM_028451|ens|ENSMUST00000101193|ens|ENSMUST00000071487|gb|AK007597	0.0329924	0.84271		3.01317e-11	3.22261		2.09962e-10	2.79555		9690.13	9288.31	8873.58	9923.96	8507.38	8655.49	28313.5	31179.3	30620.3	26439.4	25086.1	24174.5
A_52_P137371	Hmgcr	ref|NM_008255|ens|ENSMUST00000022176|gb|AK079302|gb|BC085083	0.118798	0.841744		5.52701e-09	3.22535		2.06604e-06	2.12548		226.772	250.15	168.183	266.869	259.714	288.489	674.292	747.143	656.39	524.544	647.363	579.735
A_55_P1996862	Psme2	ref|NM_011190|ref|NM_001029855|ens|ENSMUST00000111378|ens|ENSMUST00000162700	0.00213032	0.841192		3.09919e-15	3.92181		4.85489e-14	3.14676		61760.6	60059.3	61020.2	68054.4	62896.8	61172.7	244132	216889	267764	213933	201903	192487
A_55_P1983668	Gm6377	ref|NM_001037917|ens|ENSMUST00000060013|gb|AK080287|tc|TC1585632	0.27009	0.840499		4.20204e-12	15.8415		3.01521e-12	16.8299		176.229	153.149	166.392	124.724	140.675	126.687	2779.87	2260.62	2967.64	2660.16	2047.57	2021.49
A_51_P405668	38412	ref|NM_027314|ens|ENSMUST00000024078|gb|BC064752|gb|AK003478	0.0019335	0.840318		8.96464e-17	5.47251		5.62126e-16	4.54135		2134.97	2196.06	2247.34	2392.83	2039.64	2244.22	11913.4	11510	12500.5	9826.76	10339.7	9995.76
A_55_P1990032	Cxcl5	ref|NM_009141|ens|ENSMUST00000031318|gb|AK044397|gb|AK156787	0.529604	0.839366		1.34797e-09	28.9842		2.12697e-09	26.1191		7.36615	10.341	7.55656	7.64422	7.71149	7.9747	181.009	172.787	406.719	190.358	287.084	137.195
A_55_P2104975	Serpina3f	ref|NM_001168294|ref|NM_001033335|ref|NM_001168295|ens|ENSMUST00000121337	0.410724	0.839263		1.97744e-14	205.494		4.53676e-14	155.981		6.86395	7.22591	6.77363	7.02754	7.69729	8.2293	1526.28	1277.14	1363.78	1391.19	894.613	1263.05
A_51_P414548	Casp7	ref|NM_007611|ens|ENSMUST00000026062|gb|AK079250|gb|AK154978	0.0120779	0.83709		6.94285e-12	3.01781		1.14593e-11	2.91184		725.087	738.094	741.879	605.075	633.091	676.535	2200.78	2124.19	2336.45	1729.21	1768.98	2087.99
A_55_P2358002	38412	ref|NM_027314|gb|AK017741|tc|TC1639247|riken|5730499H23	0.0183394	0.835845		6.78908e-12	3.3263		3.16504e-11	2.9623		210.787	191.831	209.247	196.591	170.493	208.484	670.159	676.952	710.899	577.894	536.863	605.725
A_55_P2043367	Apol9a	ref|NM_173786|ref|NM_001162883|ens|ENSMUST00000089452|gb|BC020489	0.129392	0.833747		7.17876e-10	4.33517		3.08629e-09	3.76906		1336.18	1169.68	1148.71	1241.53	1141.73	1116.99	4860.87	4331.65	6911.1	5143.73	3711.28	4441.4
A_55_P1959923	Cth	ref|NM_145953|ens|ENSMUST00000029830|ens|ENSMUST00000129805|ens|ENSMUST00000118539	0.490675	0.833336		0.0002124	3.42316		0.060496	1.68533		34.6454	37.2023	26.9916	53.823	49.4607	62.8365	99.6122	131.319	105.957	82.9115	106.313	91.0691
A_30_P01027104	chr6:3333825-3349525_F	0	0.369038	0.833313		7.30119e-07	4.6876		3.94212e-06	3.85817		81.136	43.8231	58.2522	48.3757	64.4152	68.9458	225.883	247.659	385.757	239.178	195.833	265.703
A_51_P233027	Fam82a2	ref|NM_001033136|ens|ENSMUST00000094695|gb|AK153369|gb|AK004786	0.0740799	0.83246		6.19117e-11	4.30418		1.33005e-09	3.27565		390.76	373.015	315.367	484.828	351.405	354.507	1706.59	1361.33	1615.88	1426.63	1269.46	1196.33
A_55_P1984556	Ccl12	ref|NM_011331|ens|ENSMUST00000124916|ens|ENSMUST00000000194|ref|XM_003085794	0.325163	0.832352		1.39988e-13	59.9363		2.22549e-13	53.138		222.52	282.857	417.908	242.686	309.372	288.955	15786.5	17179.5	21256.3	15825.9	12885.8	16347.7
A_55_P2000062	Irf1	ref|NM_008390|ref|NM_001159396|ens|ENSMUST00000108920|ens|ENSMUST00000019043	0.0297068	0.829054		3.2767e-16	13.7026		4.00713e-16	13.2556		5611.22	5939.81	5915.56	4714.86	5426.48	4880.12	84948.4	80199.2	75464	77349.3	58392.7	64736.9
A_30_P01033235	chr1:87343550-87362900_R	0	0.449235	0.828603		3.36966e-06	5.36783		1.01837e-07	9.05401		27.2981	22.9718	26.0031	18.2825	8.49863	12.8451	106.976	151.979	152.503	117.642	109.123	109.852
A_55_P1977038	Cxcl9	ref|NM_008599|ens|ENSMUST00000031365|ens|ENSMUST00000113093|gb|M34815	0.380482	0.828045		5.47709e-14	153.177		1.09151e-13	123.184		6.07629	8.0261	10.8611	9.73216	5.97716	9.7606	1174.31	945.419	1640.7	1427.43	878.946	823.766
A_55_P2087796	Fam176b	ref|NM_172145|ens|ENSMUST00000106150|ens|ENSMUST00000052876|ens|ENSMUST00000106152	0.146605	0.827752		2.09966e-09	4.41393		9.33005e-09	3.81157		1434.07	1599.94	1758.46	1110.27	2226.56	1440.05	6355.98	7405.08	7296.56	5171.98	6050.34	6253.72
A_52_P607128	Msr1	ref|NM_031195|gb|AK154806|gb|AK028480|tc|TC1577205	0.090405	0.827461		1.28378e-09	3.67952		4.09623e-09	3.328		3142.94	3085.31	2981.25	3295.77	2428.25	2763.73	10323.2	11809	11644.8	9161.7	9313.45	9391.89
A_55_P2107775	Apol9a	ref|NM_173786|ref|NM_001162883|ref|NM_001168660|ref|NM_173743	0.388351	0.826988		2.10605e-10	20.1346		6.3398e-09	10.7744		27.6062	28.0494	32.2101	52.1433	46.9307	37.2093	500.491	471.019	884.918	556.725	425.844	495.912
A_52_P317627	Gm11435	ref|NM_001045543|ens|ENSMUST00000019069|tc|TC1727508|nap|NAP026137-1	0.180711	0.826481		4.47185e-13	17.4743		3.61705e-12	12.1523		7.58253	7.16487	7.32206	11.9671	7.08526	7.62058	107.664	119.841	143.653	86.7643	113.781	105.981
A_55_P2071952	Wdr92	ref|NM_178909|gb|AK139758|gb|AK218830|gb|AY940476	0.0125823	0.826129		1.49376e-18	24.1217		2.48381e-18	21.8203		2736.66	2902.94	2950.41	2769.1	2575.43	2497.73	74802.6	73420.7	59801.7	59368.1	58790.7	52662.9
A_52_P56955	Dcbld2	ref|NM_028523|ens|ENSMUST00000046663|gb|AK043915|gb|AK052189	0.556744	0.823492		1.33899e-05	7.36753		2.33831e-05	6.69575		53.1508	35.3368	11.8858	31.3662	37.3659	14.2093	202.436	251.59	173.533	167.476	171.849	170.82
A_55_P2077068	Malt1	ref|NM_172833|ens|ENSMUST00000102868|ens|ENSMUST00000049248|gb|AK085071	0.00635981	0.822174		2.13971e-17	11.8352		2.4427e-17	11.5943		2128.62	2152.65	1832	1509.86	1786.23	1840.01	24151.1	25039.2	22873.7	18558.6	21390.8	19301.2
A_51_P127841	Pdss1	ref|NM_019501|ens|ENSMUST00000149229|ens|ENSMUST00000139472|ens|ENSMUST00000053729	0.0443488	0.819867		1.21563e-09	3.10321		8.4502e-08	2.31354		397.966	350.575	303.83	376.694	389.352	385.073	1030.77	1065.12	1182.73	889.197	851.481	945.635
A_55_P2030536	Ccnyl1	ref|NM_001097644|ens|ENSMUST00000094898|gb|AK132782|ens|ENSMUST00000114077	0.572268	0.818936		0.000110329	5.82224		0.00363209	3.25184		39.7874	10.3953	24.6547	52.3428	37.6318	16.2151	134.516	113.362	129.266	83.2686	100.538	129.475
A_52_P658320	Mfsd7a	ref|NM_172883|ens|ENSMUST00000031455|gb|AK171069|gb|AK087226	0.143154	0.817384		2.1897e-11	8.45023		2.09737e-11	8.50176		191.174	206.356	227.66	110.593	200.997	216.186	1770.08	1682.28	1879.46	1306.87	1532.11	1529.88
A_55_P2054491	Slc31a2	ref|NM_025286|ens|ENSMUST00000107467|ens|ENSMUST00000107468|ens|ENSMUST00000107469	0.0345254	0.817343		3.64913e-13	6.4129		2.41879e-12	5.17471		1027.7	809.861	756.03	865.86	910.446	829.576	5250.72	5645.16	5565.52	4956.48	4223.72	4323.25
A_66_P110606	ENSMUST00000015981	ens|ENSMUST00000015981|gb|AK028898|tc|TC1582754|riken|4732468D23	0.102569	0.817278		7.09569e-09	3.60678		1.33169e-09	4.22398		128.506	117.172	122.014	70.5904	104.577	84.6032	461.696	434.394	441.243	296.379	421.281	383.653
A_51_P187018	Magohb	ref|NM_025564|ens|ENSMUST00000032307|gb|AK006303|gb|AK013310	0.00152797	0.817168		1.28133e-15	5.04304		2.13004e-14	3.86788		711.52	687.221	719.495	813.743	682.621	765.734	3510.84	3514	3673.65	3045.16	2902.94	2799.78
A_55_P2092963	Traf2	ref|NM_009422|ens|ENSMUST00000028311|ens|ENSMUST00000151742|gb|AK159581	0.00319427	0.81684		1.05501e-13	3.84419		4.70978e-13	3.39661		6037.77	5396.84	5758.19	4760.51	5972.83	5227.48	20016.5	22384.3	23731.2	18112.5	18696.8	17108.2
A_55_P2052062	Cd200	ref|NM_010818|ens|ENSMUST00000023341|gb|AK148308|gb|BC051984	0.271781	0.816408		9.91334e-10	9.47356		5.68862e-09	7.33419		358.215	274.633	580.813	405.335	418.812	395.384	3549.5	3758.91	3723.9	2831.4	3382.56	2827.67
A_55_P2127557	3110003A17Rik	ref|NM_028440|ens|ENSMUST00000020002|gb|BC039801|gb|AK171138	0.000878594	0.816386		2.6295e-14	3.50586		2.30363e-12	2.56007		6616.72	6920.21	6952.42	7888.31	7332.55	7671.01	21036.4	25204.6	25850.4	20236.9	19690.3	18650.2
A_51_P461665	Cxcl9	ref|NM_008599|ens|ENSMUST00000113093|gb|M34815|gb|AK156453	0.179233	0.816172		6.56549e-18	477.62		1.11709e-17	389.774		6.62293	6.65561	6.58279	6.59782	6.6045	6.66156	3091.3	2367.09	3974.62	3491.91	1905.03	2373.17
A_52_P77093	1600014C10Rik	ref|NM_028166|ref|NM_001085385|gb|AK146474|gb|AK032342	0.478437	0.815845		7.10554e-05	4.42717		3.13915e-06	7.06717		74.6464	41.298	31.6681	11.5905	32.0115	35.6579	311.595	128.087	212.95	160.511	178.022	161.02
A_55_P1976694	40787	ref|NM_001009818|ens|ENSMUST00000074733|ens|ENSMUST00000086956|ens|ENSMUST00000113047	0.0743818	0.815471		4.38289e-11	5.27693		5.58654e-10	4.06377		332.145	312.08	237.169	298.72	357.064	274.564	1328.52	1785.11	1567.55	1196	1282.91	1316.05
A_51_P236864	Parp8	ref|NM_001081009|ens|ENSMUST00000022239|gb|BC021881|gb|EF591877	0.0263839	0.814882		1.6077e-12	5.04502		2.80491e-12	4.76264		1417.57	1266.3	1480.74	954.79	1464.51	1223.76	6697	6734.24	7486.63	5452.11	5734.29	5857.22
A_55_P2017645	Tap2	ref|NM_011530|ens|ENSMUST00000127543|ens|ENSMUST00000025197|gb|AK151657	0.00582692	0.814211		5.88736e-12	3.15393		1.09882e-11	3.0119		9204.35	8940.87	9480.85	8838.59	7194.61	7591.66	27997.3	28203.8	31296.2	21843.3	24685.9	24588.6
A_52_P304128	Mmp14	ref|NM_008608|ens|ENSMUST00000089688|gb|AK208886|gb|AK194864	0.514217	0.813734		1.28984e-08	26.0795		1.82221e-07	14.7287		92.3231	55.4025	172.058	149.496	163.529	107.784	2418.51	2465.22	2734.95	2083.8	2005.57	2085.53
A_55_P2052385	Mpa2l	ref|NM_194336|ref|NM_001039646|ens|ENSMUST00000100960|ens|ENSMUST00000050011	0.596258	0.812736		3.62667e-09	83.5744		7.13323e-10	141.147		67.1041	42.1848	33.3538	40.6457	12.817	20.6672	4058.13	3664.5	3854.16	3673.65	2868.14	2926.58
A_66_P110633	Apol9b	ref|NM_001168660|ref|NM_173743|ens|ENSMUST00000081776|gb|AK050167	0.157444	0.811886		5.87401e-10	6.27874		3.03526e-09	5.16163		1140.06	878.245	987.03	1014.09	1050.97	893.485	5772.58	4900.79	8567.15	6232.09	4175.98	5012.45
A_55_P1970710	Mllt6	ref|NM_139311|ens|ENSMUST00000044730|ens|ENSMUST00000107586|gb|AK045803	0.0276387	0.811212		1.85487e-12	5.23047		2.05844e-11	4.10887		3378.81	3511.81	4033.45	3025.38	4475.71	3886.08	17847.1	19198.4	19690.3	14818.4	16335.2	15026.3
A_52_P678056	Fam176b	ref|NM_172145|ens|ENSMUST00000052876|ens|ENSMUST00000106152|gb|AK076006	0.0918807	0.809757		1.90904e-09	4.1352		1.19786e-08	3.48558		1928.82	2116.4	2466.59	1531.68	3048.75	1914.7	8312.69	9480.85	8931.58	6491.34	7572.74	7610.1
A_30_P01027675	chr3:126989696-127112471_F	0	0.0360023	0.809205		4.39059e-13	6.99554		1.58778e-12	5.98801		1542.87	1517.2	1644.12	1412.76	1593.85	1444.55	10541.6	11187.5	11074.1	9288.31	7630.7	9754.82
A_55_P2082961	Fnbp1l	ref|NM_001114665|ref|NM_153118|ens|ENSMUST00000098637|ens|ENSMUST00000106438	0.050379	0.808661		9.42299e-12	5.63555		9.90781e-11	4.39136		4670.95	3929.15	3969.39	4686.84	3647.27	4758.53	22404.5	22785.1	25278.1	19860.3	19332	17727.5
A_55_P2029746	AK132033	gb|AK132033|riken|2900019G23	0.0904082	0.80799		1.94413e-13	13.7768		3.83231e-13	12.3128		2832.38	3451.72	2787.2	2664.96	2964.76	2544.03	42061.1	49184	34131.1	29220.6	36147.3	35107.7
A_55_P2080130	Aim2	ref|NM_001013779|ens|ENSMUST00000038028|ens|ENSMUST00000147604|gb|BC009664	0.0306005	0.807809		9.01835e-13	6.0912		1.28856e-11	4.56686		205.682	177.912	242.285	228.798	199.851	242.957	1231.5	1286.11	1310.77	939.546	1035.78	1124.45
A_51_P487690	Ifi44	ref|NM_133871|ens|ENSMUST00000029671|gb|BC111882|gb|BC112402	0.785776	0.807659		0.000456186	29.7586		0.00178908	17.9859		130.867	119.841	210.744	433.513	118.707	154.34	4221.09	3813.76	5603.84	4792.96	3019.93	3299.66
A_55_P1955906	Stat1	ref|NM_009283|ens|ENSMUST00000087717|ens|ENSMUST00000070968|gb|BC042551	0.368488	0.807064		3.64992e-06	4.93027		1.43886e-05	4.1406		43.3479	40.0239	42.569	36.583	45.0267	39.7874	176.086	191.775	262.705	147.915	150.706	208.484
A_55_P2019601	Csprs	ref|NM_033616|ens|ENSMUST00000078827|gb|AK037063|gb|BC048373	0.538125	0.806124		2.49219e-05	7.40241		6.51385e-05	6.24924		131.775	160.878	101.612	182.605	121.106	84.7417	900.804	1216.99	828.048	991.961	784.158	610.924
A_52_P358388	Ppp4r2	ref|NM_182939|ens|ENSMUST00000063854|gb|BC056340|gb|BC038014	0.0289831	0.80585		2.90062e-11	4.21829		2.42653e-09	2.90824		501.474	517.731	406.429	486.461	663.205	525.104	1926.14	2101.93	1966.21	1699.51	1625.54	1511.43
A_30_P01030888	chr11:53592946-53637922_R	0	0.526343	0.804671		1.27152e-05	8.0071		9.35265e-07	13.1615		31.8919	21.7902	20.0988	19.9086	12.521	6.90906	195.295	166.851	216.717	164.3	144.731	154.303
A_51_P254656	Hdc	ref|NM_008230|ens|ENSMUST00000028838|gb|AF109137|gb|AK133455	0.476522	0.80451		2.123e-13	718.722		6.83448e-13	445.429		13.2627	11.9001	7.24161	18.2774	18.1205	7.48935	7427.7	6819.26	7983.47	5619.79	6425.98	5842.22
A_55_P2140212	TC1616199	tc|TC1616199	0.0876716	0.804052		2.05043e-13	14.1391		7.0587e-13	11.538		2880.49	3265.98	2474.98	2428.25	3685.13	2487.02	40030.2	45573.3	35743.7	32281.1	33320	31632.1
A_55_P2036240	LOC100503637	ref|XM_003085330|gb|AK141540|gb|AK081500|gb|BB713741	0.0130141	0.802507		4.59723e-19	53.079		9.40047e-19	44.5705		808.122	890.69	937.334	889.197	791.382	836.389	47842.3	53084.4	39709.6	40420.5	38208.3	33649.6
A_51_P408227	9130017N09Rik	ref|NM_030218|ens|ENSMUST00000046833|gb|AK168406|gb|AK020266	0.41569	0.801111		6.36324e-09	18.9941		1.10658e-07	10.9971		7.2387	7.03822	7.29076	8.18232	15.9546	7.16407	135.575	131.806	124.26	115.653	100.832	98.0054
A_51_P163252	Schip1	ref|NM_013928|ref|NM_001113419|ref|NM_001113421|ref|NM_001113420	0.444465	0.80078		2.20207e-07	11.3813		4.78784e-06	6.74322		8.44589	9.93183	17.5375	19.2033	8.07969	23.3895	91.7102	139.874	161.624	116.982	131.952	68.8555
A_51_P253883	Fam49a	ref|NM_029758|ref|NM_001146119|gb|AK048902|gb|BC052465	0.0382441	0.800744		5.57568e-13	7.67524		2.1e-12	6.48793		766.552	932.565	1005.15	754.172	852.827	948.254	6502.14	7027.03	7023.62	5370.72	5262.38	5853.97
A_55_P2157102	A_55_P2157102	0	0.00239135	0.800615		1.55571e-13	4.00941		1.83504e-12	3.26657		41953.4	39032.8	40420.5	44570.5	34385.2	40894	147566	176597	165434	118711	136714	136335
A_52_P570266	Psmb10	ref|NM_013640|ens|ENSMUST00000034369|gb|Y10875|gb|U77784	0.00731971	0.798926		1.66023e-12	4.09949		4.34353e-12	3.76263		39157.5	31865.3	35037.2	30025.5	30563	31601.4	136941	133077	167697	106523	113828	128295
A_52_P214891	Stx6	ref|NM_021433|ens|ENSMUST00000027743|gb|AK198164|gb|AK019106	6.5005e-06	0.798527		3.15034e-16	3.14154		1.24322e-14	2.47485		1653.49	1568.42	1726.46	1636.5	1681.23	1695.15	5420.09	4902.49	5213.73	4198.91	4212.03	4001.43
A_52_P215106	Pik3r6	ref|NM_001004435|ref|NM_001081566|ens|ENSMUST00000131669|ens|ENSMUST00000060441	0.031051	0.79697		6.7745e-11	4.26927		3.30289e-11	4.58313		3072.93	2877.5	3212.54	1744.38	2938.57	2258.89	12893.9	11928.3	14229.5	9448.04	11074.1	10528.4
A_51_P169693	Bst2	ref|NM_198095|ens|ENSMUST00000051672|gb|AK154399|gb|AK009361	0.0188842	0.796814		1.62338e-10	3.45684		4.9691e-08	2.30064		20417.2	19051.3	19843.8	27369.9	22229.7	21917.6	61020.2	66010.1	80316	61760.6	52904.4	50019.4
A_55_P1955778	Adamts4	ref|NM_172845|ens|ENSMUST00000006570|ens|ENSMUST00000111315|gb|AK076295	0.598853	0.796291		2.24689e-09	157.933		7.04768e-08	52.6591		23.5589	14.7922	56.9116	63.737	86.5793	48.0112	4434.64	4129.35	4341.57	3786.11	3061.24	3487.31
A_30_P01025559	chr5:113920850-113950200_F	0	0.528808	0.795806		4.90325e-06	10.8553		0.000208967	5.43011		6.50248	11.5674	25.3668	17.365	21.3864	20.028	177.369	94.9457	136.443	119.774	110.506	87.4817
A_55_P1973417	BC048373	gb|BC048373|gb|BC055446|gb|BC021350|gb|BC080715	0.506856	0.794199		2.33181e-05	7.35239		2.95536e-05	7.04995		89.6592	110.506	84.517	117.066	65.6772	61.8731	662.704	973.826	535.841	715.928	524.544	459.286
A_55_P2117105	Ccnj	ref|NM_172839|ens|ENSMUST00000025983|gb|BC117559|gb|AK052506	0.241538	0.793671		7.54343e-08	5.8456		4.47754e-08	6.25986		68.5384	60.7074	49.6207	65.8034	32.8946	38.9816	353.56	338.941	347.893	291.714	199.322	358.215
A_51_P436652	Ccl7	ref|NM_013654|ens|ENSMUST00000021011|gb|L04694|gb|S50588	0.180285	0.793069		5.28513e-12	19.3145		2.40577e-12	22.5783		7123.65	11172.8	10880.8	7166.24	5660.84	6667.36	180233	162999	217869	171233	125445	147935
A_55_P2182452	Tnfsf15	ref|NM_177371|gb|BC096494|gb|AK041971|tc|TC1589708	0.393936	0.790877		3.68218e-13	298.06		1.22005e-12	194.816		40.1364	18.4564	38.7942	31.1582	43.2578	37.4496	10560.6	8817.17	8287.38	7375.37	6750.13	7677.92
A_55_P2179463	Tnfsf8	ref|NM_009403|gb|AK030916|tc|TC1585862|riken|5830454L09	0.3895	0.789451		8.29911e-09	18.3609		2.57609e-07	9.64994		36.583	29.1707	51.7429	76.0022	48.5695	50.3744	671.554	592.906	888.581	499.967	549.083	631.719
A_51_P263302	Rnf24	ref|NM_178607|ens|ENSMUST00000110194|ens|ENSMUST00000059372|gb|AK205130	0.00358488	0.787747		3.85915e-14	5.58976		1.1649e-13	4.96866		198.179	204.032	174.22	169.122	195.573	148.158	986.784	1105.28	1171.55	827.101	867.825	869.023
[truncated: 331 more rows]

## Sheet: Up in Dusp1-- @ 4h (383)
				DUSP EFFECT 1 (DE1)			DUSP EFFECT 1 (DE2)				Raw Agilent microarray data for BMMs derived from 3 separate mice per condition expressed as inverse log base 2
[truncated: 385 more rows]
